# Supplementary material for: Stage-dependent effects of systemic ASBT inhibition in a cholestasis-induced cholemic nephropathy mouse model
Source: JHEP Rep. 2025 Sep 23;7(12):101599. doi: 10.1016/j.jhepr.2025.101599 (PMC12657750; doi:10.1016/j.jhepr.2025.101599)
Supplement: Multimedia component 4 [file mmc4.xlsx]

## Sheet: Sham + AS0369 vs Sham + vehicle
Supplemental Table 5A. RNA-seq analysis of liver tissue. Five mice per group on day 3 after sham operation were repeatedly treated with AS0369 (60 mg/kg) or vehicle twice daily for 4 weeks. The table gives the name of the genes (gene_name), the fold-change (log2), as the adjusted (padj) and the unadjusted (pvalue) p-values.
gene_ensembl	gene_name	baseMean	log2FoldChange	lfcSE	pvalue	padj	regulation
ENSMUSG00000000001	Gnai3	1265.81	0.0197205	0.0477231	0.541638	0.908934	not_signif
ENSMUSG00000000028	Cdc45	21.9181	-0.00689085	0.0625083	0.559866	0.913616	not_signif
ENSMUSG00000000049	Apoh	36781.8	0.0283886	0.0618821	0.360168	0.826377	not_signif
ENSMUSG00000000056	Narf	575.898	-0.0255496	0.0626682	0.330788	0.812542	not_signif
ENSMUSG00000000058	Cav2	34.0074	0.0166327	0.0648428	0.215008	0.717237	not_signif
ENSMUSG00000000078	Klf6	122.127	0.0337662	0.0748237	0.0364709	0.391918	not_signif
ENSMUSG00000000085	Scmh1	181.262	-0.0229864	0.0642043	0.299947	0.79259	not_signif
ENSMUSG00000000088	Cox5a	2304.65	-0.0650061	0.063635	0.0947059	0.560002	not_signif
ENSMUSG00000000093	Tbx2	33.9322	-0.00180798	0.0619218	0.879471	0.979572	not_signif
ENSMUSG00000000120	Ngfr	88.4968	0.000667252	0.05956	0.973726	0.996483	not_signif
ENSMUSG00000000126	Wnt9a	9.93832	0.00334816	0.0625886	0.71257		not_signif
ENSMUSG00000000127	Fer	129.636	0.0264443	0.0624069	0.323435	0.807713	not_signif
ENSMUSG00000000131	Xpo6	714.388	-0.124146	0.14178	0.0213	0.319158	not_signif
ENSMUSG00000000134	Tfe3	574.145	-0.00279675	0.0540538	0.913316	0.986386	not_signif
ENSMUSG00000000142	Axin2	161.434	0.0192283	0.0638209	0.325012	0.80823	not_signif
ENSMUSG00000000148	Brat1	204.982	-0.00122261	0.0575302	0.949002	0.991916	not_signif
ENSMUSG00000000149	Gna12	2033.77	-0.0216301	0.0629264	0.347798	0.821064	not_signif
ENSMUSG00000000154	Slc22a18	1752.92	-0.042042	0.0613905	0.217323	0.718754	not_signif
ENSMUSG00000000159	Igsf5	394.456	-0.0457272	0.0631762	0.188626	0.686995	not_signif
ENSMUSG00000000167	Pih1d2	7.49572	0.00435409	0.062892	0.562155		not_signif
ENSMUSG00000000168	Dlat	966.178	0.0389082	0.0743233	0.115625	0.598514	not_signif
ENSMUSG00000000171	Sdhd	3681.59	0.0307726	0.0566975	0.34143	0.817782	not_signif
ENSMUSG00000000184	Ccnd2	136.981	0.0206934	0.063724	0.326196	0.809382	not_signif
ENSMUSG00000000194	Gpr107	394.602	0.0247482	0.0610753	0.369467	0.831668	not_signif
ENSMUSG00000000204	Slfn4	5.09635	-0.000220053	0.0629819	0.956538		not_signif
ENSMUSG00000000215	Ins2	16.3806	-0.00103072	0.0631095	0.587156		not_signif
ENSMUSG00000000244	Tspan32	3.08078	-0.0018496	0.0629447	0.721971		not_signif
ENSMUSG00000000247	Lhx2	33.2638	-0.014314	0.0637799	0.310944	0.80043	not_signif
ENSMUSG00000000253	Gmpr	17.3579	0.00225821	0.0624042	0.820951		not_signif
ENSMUSG00000000266	Mid2	79.0307	0.00196371	0.0599997	0.917577	0.987011	not_signif
ENSMUSG00000000275	Trim25	1777.52	0.0656139	0.0958828	0.0536109	0.454399	not_signif
ENSMUSG00000000276	Dgke	24.6601	0.0105977	0.0630287	0.41037	0.84923	not_signif
ENSMUSG00000000278	Scpep1	972.823	0.0338873	0.0640524	0.25516	0.75833	not_signif
ENSMUSG00000000282	Mnt	173.941	-0.0424719	0.0833476	0.0159191	0.287224	not_signif
ENSMUSG00000000290	Itgb2	138.076	-0.0128652	0.0620641	0.475407	0.879302	not_signif
ENSMUSG00000000295	Hddc2	13.0071	0.0183925	0.0661721	0.0910892		not_signif
ENSMUSG00000000296	Tpd52l1	102.781	0.00461839	0.0592394	0.826334	0.971973	not_signif
ENSMUSG00000000301	Pemt	5194.89	-0.0281792	0.0616012	0.335348	0.81559	not_signif
ENSMUSG00000000303	Cdh1	1191.86	-0.355487	0.250932	0.00361336	0.136029	not_signif
ENSMUSG00000000305	Cdh4	10.9858	0.00860551	0.0632776	0.359719		not_signif
ENSMUSG00000000308	Ckmt1	14.9103	0.0086942	0.0636113	0.221822		not_signif
ENSMUSG00000000317	Bcl6b	21.3182	-0.00662672	0.0629721	0.463245	0.876038	not_signif
ENSMUSG00000000318	Clec10a	7.44532	-0.00700435	0.063365	0.27267		not_signif
ENSMUSG00000000320	Alox12	11.6333	0.00206445	0.062338	0.838949		not_signif
ENSMUSG00000000325	Arvcf	162.408	0.0105401	0.0613364	0.562247	0.914495	not_signif
ENSMUSG00000000326	Comt	20227.1	-0.0126585	0.0619556	0.484973	0.885674	not_signif
ENSMUSG00000000339	Rtca	144.582	0.0500298	0.0802924	0.0990011	0.570315	not_signif
ENSMUSG00000000340	Dbt	1470.49	-0.013111	0.051721	0.670615	0.935031	not_signif
ENSMUSG00000000346	Dazap2	2024.69	0.0112402	0.0499923	0.72341	0.949889	not_signif
ENSMUSG00000000355	Mcts1	203.187	0.0433394	0.069117	0.181034	0.67866	not_signif
ENSMUSG00000000359	Rem1	4.83946	-0.00108559	0.0627272	0.878365		not_signif
ENSMUSG00000000374	Trappc10	492.28	-0.00769731	0.0559405	0.614527	0.928114	not_signif
ENSMUSG00000000378	Ccm2	336.074	0.00324966	0.0565357	0.898576	0.983256	not_signif
ENSMUSG00000000384	Tbrg4	626.573	0.028297	0.0604722	0.339924	0.816911	not_signif
ENSMUSG00000000385	Tmprss2	106.54	0.045783	0.0845551	0.0372141	0.394422	not_signif
ENSMUSG00000000386	Mx1	16.3517	0.00482248	0.0627603	0.584665		not_signif
ENSMUSG00000000392	Fap	1.74691	0.00327285	0.0631728	0.297852		not_signif
ENSMUSG00000000394	Gcg	2.23147	0.00179539	0.0631568			not_signif
ENSMUSG00000000399	Ndufa9	2154.74	-0.0262772	0.0494869	0.425205	0.858779	not_signif
ENSMUSG00000000402	Egfl6	1.28972	0.00201165	0.0631141	0.463626		not_signif
ENSMUSG00000000409	Lck	12.6559	-0.0164084	0.0653401	0.128296		not_signif
ENSMUSG00000000416	Cttnbp2	5.47153	0.000815086	0.0629259	0.870631		not_signif
ENSMUSG00000000420	Galnt1	756.34	0.0150065	0.0561824	0.594192	0.923836	not_signif
ENSMUSG00000000439	Mkrn2	252.881	-0.00706967	0.0614399	0.659032	0.933139	not_signif
ENSMUSG00000000440	Pparg	128.943	0.0245557	0.0665374	0.207949	0.706534	not_signif
ENSMUSG00000000441	Raf1	1755.77	-0.130721	0.0824571	0.0116051	0.251987	not_signif
ENSMUSG00000000486	Sept1	17.4083	0.0037313	0.0625266	0.697437		not_signif
ENSMUSG00000000489	Pdgfb	19.7414	-0.0131827	0.0635961	0.328639	0.812315	not_signif
ENSMUSG00000000530	Acvrl1	54.4589	0.0115544	0.0612087	0.546951	0.911151	not_signif
ENSMUSG00000000531	Grasp	12.9641	0.00441478	0.0625165	0.663667		not_signif
ENSMUSG00000000532	Acvr1b	243.054	0.0281491	0.0625902	0.313772	0.801752	not_signif
ENSMUSG00000000538	Tom1l2	617.754	-0.0228604	0.0572578	0.445475	0.868659	not_signif
ENSMUSG00000000552	Zfp385a	293.35	-0.445978	0.118598	7.7508e-06	0.00172828	not_signif
ENSMUSG00000000555	Itga5	624.738	-0.0159332	0.0608351	0.482087	0.884625	not_signif
ENSMUSG00000000561	Wdr77	498.513	-0.031301	0.061547	0.291391	0.785846	not_signif
ENSMUSG00000000562	Adora3	1.03394	-0.00035622	0.0630632	0.89968		not_signif
ENSMUSG00000000563	Atp5f1	4540.51	0.0125552	0.0438123	0.69493	0.944264	not_signif
ENSMUSG00000000567	Sox9	73.1739	0.0102394	0.0624589	0.489392	0.888531	not_signif
ENSMUSG00000000568	Hnrnpd	435.823	0.0329343	0.0678739	0.205447	0.703325	not_signif
ENSMUSG00000000579	Dynlt1c	14.432	-0.00586124	0.0632772	0.293329		not_signif
ENSMUSG00000000581	C1d	407.006	0.0529083	0.0746209	0.127311	0.619362	not_signif
ENSMUSG00000000594	Gm2a	2591.58	0.0110008	0.0488991	0.724681	0.950236	not_signif
ENSMUSG00000000600	Krit1	198.799	0.00932863	0.0557377	0.732369	0.95142	not_signif
ENSMUSG00000000605	Clcn4	945.319	0.0567192	0.071428	0.122619	0.611513	not_signif
ENSMUSG00000000606	Vmn2r88	1.43219	-0.000382196	0.0630606	0.893843		not_signif
ENSMUSG00000000627	Sema4f	3.59377	-0.00527928	0.0632735	0.258612		not_signif
ENSMUSG00000000628	Hk2	47.0642	0.00112636	0.0612787	0.940137	0.991577	not_signif
ENSMUSG00000000631	Myo18a	2049.96	0.023639	0.0557554	0.420132	0.855814	not_signif
ENSMUSG00000000673	Haao	10525	0.00622991	0.052555	0.833133	0.972693	not_signif
ENSMUSG00000000682	Cd52	61.9109	-0.0116325	0.0624083	0.467942	0.877042	not_signif
ENSMUSG00000000686	Abhd15	618.549	0.032816	0.067847	0.214051	0.71587	not_signif
ENSMUSG00000000693	Loxl3	22.0572	-0.00382502	0.0625144	0.689204	0.942205	not_signif
ENSMUSG00000000708	Kat2b	1180.21	-0.00403773	0.055242	0.873348	0.97897	not_signif
ENSMUSG00000000711	Rab5b	1790.35	-0.00566964	0.0506347	0.847476	0.974933	not_signif
ENSMUSG00000000732	Icosl	15.3409	-0.00156285	0.0625124	0.858951		not_signif
ENSMUSG00000000738	Spg7	847.252	-0.0362943	0.054004	0.343508	0.819691	not_signif
ENSMUSG00000000739	Sult5a1	497.49	-0.019119	0.064515	0.269588	0.77011	not_signif
ENSMUSG00000000740	Rpl13	2254.83	0.0624569	0.0740123	0.130103	0.619396	not_signif
ENSMUSG00000000743	Chmp1a	1090.59	-0.00464796	0.0495234	0.88307	0.979738	not_signif
ENSMUSG00000000751	Rpa1	585.053	0.0279142	0.0569763	0.38079	0.837974	not_signif
ENSMUSG00000000753	Serpinf1	12916.5	-0.0674206	0.0645818	0.0909329	0.554347	not_signif
ENSMUSG00000000759	Tubgcp3	162.849	-0.0206345	0.0610953	0.411491	0.849961	not_signif
ENSMUSG00000000776	Polr3d	118.004	0.00633922	0.0599353	0.753819	0.956179	not_signif
ENSMUSG00000000782	Tcf7	71.1869	0.0445225	0.0811495	0.0635766	0.485238	not_signif
ENSMUSG00000000787	Ddx3x	2590.41	0.0417975	0.0772044	0.10454	0.578587	not_signif
ENSMUSG00000000791	Il12rb1	17.575	-0.00261273	0.0623709	0.794547		not_signif
ENSMUSG00000000794	Kcnn3	2.49962	0.00464258	0.0632337	0.280464		not_signif
ENSMUSG00000000804	Usp32	509.94	-0.0229002	0.0620417	0.364727	0.829696	not_signif
ENSMUSG00000000805	Car4	3.85049	0.00420982	0.0631845	0.330835		not_signif
ENSMUSG00000000811	Txnrd3	144.658	-0.003136	0.060699	0.848684	0.974933	not_signif
ENSMUSG00000000817	Fasl	1.87403	0.00177909	0.063061	0.614343		not_signif
ENSMUSG00000000823	Zfp512b	437.855	0.00370113	0.0585	0.870411	0.978969	not_signif
ENSMUSG00000000826	Dnajc5	1029.87	0.00728592	0.055631	0.810676	0.968162	not_signif
ENSMUSG00000000827	Tpd52l2	444.78	-0.0306052	0.0537559	0.358225	0.8252	not_signif
ENSMUSG00000000838	Fmr1	189.523	0.0274627	0.059569	0.353806	0.823985	not_signif
ENSMUSG00000000861	Bcl11a	2.57719	-0.00496035	0.0632729	0.232324		not_signif
ENSMUSG00000000876	Pxmp4	1951.74	0.0098311	0.0589188	0.679443	0.937763	not_signif
ENSMUSG00000000881	Dlg3	325.815	-0.0329665	0.0618004	0.278792	0.77669	not_signif
ENSMUSG00000000884	Gnb1l	29.6379	-0.0109393	0.0627936	0.438455	0.865394	not_signif
ENSMUSG00000000901	Mmp11	12.6974	0.00705794	0.0633592	0.282172		not_signif
ENSMUSG00000000902	Smarcb1	359.531	-0.00484118	0.0552702	0.858215	0.976258	not_signif
ENSMUSG00000000903	Vpreb3	2.40271	-0.00299123	0.0630672	0.508969		not_signif
ENSMUSG00000000915	Hip1r	702.715	0.0148976	0.0644089	0.235787	0.737801	not_signif
ENSMUSG00000000916	Nsun5	144.956	-0.0101021	0.0583341	0.674228	0.936192	not_signif
ENSMUSG00000000934	Top1mt	424.338	-0.0043513	0.0504646	0.885225	0.979891	not_signif
ENSMUSG00000000942	Hoxa4	3.23874	-0.0037258	0.0630365	0.506149		not_signif
ENSMUSG00000000948	Gm38393	3.09457	0.00499944	0.0632372	0.299847		not_signif
ENSMUSG00000000957	Mmp14	584.812	0.0196537	0.0627497	0.371453	0.832028	not_signif
ENSMUSG00000000958	Slc7a7	72.6991	0.00387183	0.0613483	0.798118	0.966258	not_signif
ENSMUSG00000000959	Oxa1l	802.265	-0.0369102	0.0622717	0.256236	0.758998	not_signif
ENSMUSG00000000976	Heatr6	225.882	0.0267102	0.0605066	0.359128	0.825405	not_signif
ENSMUSG00000000983	Wfdc18	1.12468	-0.000432145	0.0630827	0.854729		not_signif
ENSMUSG00000001014	Icam4	6.68543	-0.000941661	0.0627199	0.894415		not_signif
ENSMUSG00000001016	Ilf2	247.457	0.0256206	0.0628663	0.33464	0.81559	not_signif
ENSMUSG00000001017	Chtop	681.873	0.00104699	0.0466847	0.974087	0.996483	not_signif
ENSMUSG00000001018	Snapin	197.724	0.0400962	0.0698635	0.175731	0.670483	not_signif
ENSMUSG00000001020	S100a4	6.70697	-0.00173644	0.0628118	0.790397		not_signif
ENSMUSG00000001025	S100a6	46.4253	0.0559773	0.0989345	0.0192809	0.307483	not_signif
ENSMUSG00000001027	Scn4a	22.7982	-0.00275908	0.0628525	0.676427	0.936515	not_signif
ENSMUSG00000001029	Icam2	49.9233	0.0103317	0.0621804	0.512718	0.9008	not_signif
ENSMUSG00000001034	Mapk7	31.95	-0.00965234	0.062395	0.50656	0.896613	not_signif
ENSMUSG00000001036	Epn2	126.843	0.00723269	0.0587533	0.749096	0.955223	not_signif
ENSMUSG00000001039	B9d1	5.06006	0.00250331	0.0628439	0.707056		not_signif
ENSMUSG00000001052	Sec24b	406.915	-0.10084	0.132338	0.0297461	0.364567	not_signif
ENSMUSG00000001053	N4bp3	64.3284	-0.0278804	0.0691735	0.128068	0.619362	not_signif
ENSMUSG00000001054	Rmnd5b	228.826	0.0189338	0.061241	0.428809	0.861729	not_signif
ENSMUSG00000001056	Nhp2	303.023	0.00269089	0.0530768	0.926301	0.988701	not_signif
ENSMUSG00000001062	Vps9d1	246.874	0.0283384	0.0614266	0.325677	0.808787	not_signif
ENSMUSG00000001065	Zfp276	260.203	0.0106448	0.0591747	0.643634	0.931638	not_signif
ENSMUSG00000001076	C1ql4	8.06671	0.00336214	0.0628622	0.632618		not_signif
ENSMUSG00000001082	Mfsd10	36.3434	0.0227167	0.0670412	0.145792	0.640676	not_signif
ENSMUSG00000001089	Luzp1	325.952	0.0158909	0.0551928	0.586424	0.921152	not_signif
ENSMUSG00000001095	Slc13a2	56.5528	-0.0176205	0.0653584	0.173513	0.667774	not_signif
ENSMUSG00000001098	Kctd10	244.784	0.0128204	0.0586796	0.46382	0.876038	not_signif
ENSMUSG00000001100	Poldip2	1534.75	-0.0150614	0.0415829	0.61937	0.93022	not_signif
ENSMUSG00000001103	Sebox	9.88194	0.0161549	0.0659368	0.0124195		not_signif
ENSMUSG00000001105	Ift20	557.43	-0.102134	0.0885681	0.031066	0.369447	not_signif
ENSMUSG00000001119	Col6a1	168.408	0.159048	0.152018	0.0131765	0.264085	not_signif
ENSMUSG00000001120	Pcbp3	18.5548	0.00417469	0.0621195	0.728751		not_signif
ENSMUSG00000001123	Lgals9	11290.2	0.00347069	0.0367986	0.962863	0.994799	not_signif
ENSMUSG00000001127	Araf	1149.46	-0.0109933	0.04708	0.727988	0.950286	not_signif
ENSMUSG00000001128	Cfp	336.256	-0.0422807	0.0770276	0.0977055	0.567298	not_signif
ENSMUSG00000001131	Timp1	2.62361	0.00230679	0.063006	0.629692		not_signif
ENSMUSG00000001134	Uxt	230.225	-0.01396	0.0579551	0.590388	0.92245	not_signif
ENSMUSG00000001138	Cnnm3	355.716	0.0229626	0.0650915	0.26543	0.766223	not_signif
ENSMUSG00000001143	Lman2l	333.325	-0.00816162	0.058121	0.731615	0.951215	not_signif
ENSMUSG00000001150	Mcm3ap	481.358	0.0074482	0.0608896	0.675879	0.936374	not_signif
ENSMUSG00000001151	Pcnt	244.844	0.0337984	0.0720464	0.114962	0.597639	not_signif
ENSMUSG00000001155	Ftcd	6453.44	-0.265243	0.0891832	0.000165484	0.0188117	not_signif
ENSMUSG00000001156	Mxd1	94.3424	-0.0315848	0.0680145	0.19888	0.69626	not_signif
ENSMUSG00000001157	Gmcl1	165.321	-0.0193971	0.0583152	0.481811	0.884625	not_signif
ENSMUSG00000001158	Snrnp27	181.19	-0.0572073	0.0816273	0.0946375	0.560002	not_signif
ENSMUSG00000001166	Oas1c	17.8041	0.0203283	0.0667731	0.0965318		not_signif
ENSMUSG00000001173	Ocrl	111.694	-0.000806554	0.0601436	0.963609	0.99484	not_signif
ENSMUSG00000001175	Calm1	2585.26	-0.00992439	0.0484922	0.750114	0.955223	not_signif
ENSMUSG00000001211	Agpat3	3825.02	-0.157426	0.0751648	0.0035499	0.135339	not_signif
ENSMUSG00000001225	Slc26a3	5.23756	1.70442	0.987754	0.00224672		not_signif
ENSMUSG00000001227	Sema6b	56.2355	0.014246	0.0645024	0.199297	0.696365	not_signif
ENSMUSG00000001228	Uhrf1	9.743	0.00453889	0.0626928	0.617661		not_signif
ENSMUSG00000001229	Dpp9	1360.84	0.0593788	0.096144	0.0453207	0.427725	not_signif
ENSMUSG00000001240	Ramp2	88.3367	0.0524054	0.0828878	0.0880271	0.549636	not_signif
ENSMUSG00000001247	Lsr	4667.3	0.103694	0.153358	0.0252528	0.342064	not_signif
ENSMUSG00000001248	Gramd1a	179.331	-0.0222325	0.0632667	0.335568	0.81559	not_signif
ENSMUSG00000001249	Hpn	7228.62	-0.00721596	0.0480167	0.816111	0.969235	not_signif
ENSMUSG00000001270	Ckb	91.3775	-0.0203735	0.0643815	0.290692	0.785846	not_signif
ENSMUSG00000001280	Sp1	621.919	0.0201639	0.0551141	0.508054	0.897133	not_signif
ENSMUSG00000001281	Itgb7	34.0618	0.0103757	0.0635622	0.298602	0.791914	not_signif
ENSMUSG00000001285	Myg1	286.076	0.00311872	0.056353	0.902455	0.984023	not_signif
ENSMUSG00000001288	Rarg	87.435	-0.0204868	0.0650272	0.254716	0.758068	not_signif
ENSMUSG00000001289	Pfdn5	987.487	-0.0357656	0.0588223	0.278155	0.776575	not_signif
ENSMUSG00000001300	Efnb2	36.9924	0.0173222	0.0646148	0.25402	0.757591	not_signif
ENSMUSG00000001305	Rrp15	184.835	-0.0161207	0.0596337	0.512603	0.9008	not_signif
ENSMUSG00000001313	Rnd2	247.579	-0.0450341	0.0700162	0.163738	0.660807	not_signif
ENSMUSG00000001323	Srr	1853.54	-0.0487886	0.0502968	0.166598	0.663693	not_signif
ENSMUSG00000001333	Sync	3.18518	-0.0051114	0.0632595	0.275163		not_signif
ENSMUSG00000001334	Fndc5	19.8291	-0.00851352	0.0631377	0.402658	0.845329	not_signif
ENSMUSG00000001348	Acp5	2108.2	-0.238694	0.0722591	6.34302e-05	0.00907992	not_signif
ENSMUSG00000001349	Cnn1	21.4141	-0.00494293	0.062901	0.530403	0.905208	not_signif
ENSMUSG00000001366	Fbxo9	857.984	-0.0204015	0.0553183	0.491874	0.889454	not_signif
ENSMUSG00000001376	Vps50	143.789	0.016725	0.0589665	0.507658	0.897027	not_signif
ENSMUSG00000001380	Hars	704.617	0.0256457	0.0578451	0.397365	0.842775	not_signif
ENSMUSG00000001383	Zmat2	630.655	0.00476298	0.0538168	0.865776	0.978578	not_signif
ENSMUSG00000001403	Ube2c	8.45111	-0.00208803	0.0629369	0.698549		not_signif
ENSMUSG00000001415	Smg5	655.822	-0.0288547	0.0589963	0.348411	0.821418	not_signif
ENSMUSG00000001416	Cct3	2078.5	0.0182092	0.0575031	0.509446	0.898221	not_signif
ENSMUSG00000001418	Glmp	1115.44	-0.0273052	0.0604748	0.349626	0.82263	not_signif
ENSMUSG00000001419	Mef2d	628.006	0.00741548	0.0575721	0.763533	0.959461	not_signif
ENSMUSG00000001420	Tmem79	46.2622	0.00604034	0.0620478	0.651205	0.932136	not_signif
ENSMUSG00000001424	Snd1	3210.52	0.00669814	0.0522412	0.819222	0.970358	not_signif
ENSMUSG00000001435	Col18a1	25256.7	-0.0236986	0.0498288	0.465803	0.87631	not_signif
ENSMUSG00000001436	Slc19a1	118.124	0.0243028	0.0662684	0.218822	0.719662	not_signif
ENSMUSG00000001440	Kpnb1	2381.5	-0.0117093	0.0556127	0.667774	0.935031	not_signif
ENSMUSG00000001441	Npepps	466.59	-0.0628697	0.0859964	0.0818552	0.534833	not_signif
ENSMUSG00000001444	Tbx21	2.43546	-0.00301821	0.0630754	0.496587		not_signif
ENSMUSG00000001445	Mrpl10	852.252	0.00740156	0.0461888	0.814388	0.969219	not_signif
ENSMUSG00000001467	Cyp51	4443.99	0.616102	0.111345	1.5233e-09	1.26162e-06	up
ENSMUSG00000001472	Tcf25	2618.61	-0.0156169	0.053185	0.610068	0.926821	not_signif
ENSMUSG00000001473	Tubb6	133.029	0.0267197	0.0699478	0.0616113	0.481467	not_signif
ENSMUSG00000001482	Def8	906.169	0.0144818	0.0537535	0.627216	0.931214	not_signif
ENSMUSG00000001493	Meox1	6.82514	-0.000585791	0.0625919	0.941269		not_signif
ENSMUSG00000001506	Col1a1	194.954	0.175221	0.3468	0.0109533	0.24775	not_signif
ENSMUSG00000001507	Itga3	165.896	-0.0111406	0.0612569	0.55449	0.912897	not_signif
ENSMUSG00000001508	Sgca	7.03365	-0.00628778	0.0632422	0.338173		not_signif
ENSMUSG00000001517	Foxm1	8.91964	-0.0122008	0.0643373	0.138889		not_signif
ENSMUSG00000001518	Itfg2	150.926	0.0307693	0.0726109	0.0430896	0.419742	not_signif
ENSMUSG00000001520	Nrip2	2.69705	0.000729024	0.0629506	0.877696		not_signif
ENSMUSG00000001521	Tulp3	22.5515	0.00404857	0.0618431	0.760333	0.958476	not_signif
ENSMUSG00000001524	Gtf2h4	233.827	0.00221019	0.0551072	0.914596	0.986782	not_signif
ENSMUSG00000001525	Tubb5	1332.05	-0.0436139	0.0719883	0.138411	0.631837	not_signif
ENSMUSG00000001542	Ell2	1106.24	0.0100835	0.0622147	0.517138	0.902227	not_signif
ENSMUSG00000001552	Jup	850.213	0.0756199	0.0792253	0.0636103	0.485238	not_signif
ENSMUSG00000001555	Fkbp10	20.7493	0.00447077	0.0617543	0.744942	0.954284	not_signif
ENSMUSG00000001569	Nom1	384.161	0.0670616	0.0976095	0.0560087	0.461564	not_signif
ENSMUSG00000001576	Ergic1	1712.23	-0.115559	0.0698939	0.0136702	0.267952	not_signif
ENSMUSG00000001583	Tnk1	1.85565	-0.00105534	0.0630228	0.782418		not_signif
ENSMUSG00000001588	Acap1	26.1089	0.000640293	0.0617348	0.961139	0.994681	not_signif
ENSMUSG00000001604	Tcea3	1183.95	-0.0458623	0.0760147	0.124333	0.614527	not_signif
ENSMUSG00000001627	Ifrd1	171.206	0.013014	0.0618298	0.489598	0.888681	not_signif
ENSMUSG00000001630	Stk38l	410.997	0.0354898	0.0702978	0.163992	0.660936	not_signif
ENSMUSG00000001632	Brpf1	238.288	0.0183264	0.0623479	0.401476	0.845156	not_signif
ENSMUSG00000001642	Akr1b3	189.022	-0.0233678	0.0618069	0.347321	0.820957	not_signif
ENSMUSG00000001661	Hoxc6	1.2002	-0.00515309	0.0633756	0.0787507		not_signif
ENSMUSG00000001663	Gstt1	3852.32	-0.0222155	0.0608086	0.365833	0.8305	not_signif
ENSMUSG00000001665	Gstt3	989.892	-0.0110605	0.0628497	0.434247	0.863052	not_signif
ENSMUSG00000001666	Ddt	5041.31	-0.0516983	0.0703318	0.189743	0.687341	not_signif
ENSMUSG00000001670	Tat	46778.5	0.00621442	0.0627125	0.549153	0.912836	not_signif
ENSMUSG00000001672	Marveld3	20.2404	0.00230442	0.0622705	0.828245	0.972063	not_signif
ENSMUSG00000001674	Ddx18	358.212	0.0459613	0.0808427	0.0779555	0.527342	not_signif
ENSMUSG00000001687	Ubl3	733.199	-0.0464628	0.0574028	0.174494	0.669552	not_signif
ENSMUSG00000001700	Gramd3	638.347	-0.0404571	0.065013	0.212936	0.714789	not_signif
ENSMUSG00000001707	Eef1e1	90.2534	0.0148755	0.0629122	0.395426	0.841852	not_signif
ENSMUSG00000001729	Akt1	942.988	-0.00367385	0.0567965	0.877605	0.979527	not_signif
ENSMUSG00000001739	Cldn15	10.4324	-0.00185407	0.0625179	0.834076		not_signif
ENSMUSG00000001741	Il16	51.8005	-0.0139476	0.0622032	0.45167	0.871878	not_signif
ENSMUSG00000001750	Tcirg1	635.951	-0.00401922	0.049586	0.895366	0.982107	not_signif
ENSMUSG00000001751	Naglu	579.068	-0.009044	0.0529304	0.757559	0.957409	not_signif
ENSMUSG00000001755	Coasy	2410.73	-0.00274457	0.0507578	0.963339	0.994799	not_signif
ENSMUSG00000001761	Smo	221.148	0.0124415	0.0607096	0.552965	0.912897	not_signif
ENSMUSG00000001763	Tspan33	256.335	-0.0474142	0.0838112	0.0558919	0.461405	not_signif
ENSMUSG00000001767	Crnkl1	280.746	0.0389998	0.0726917	0.139333	0.633549	not_signif
ENSMUSG00000001768	Rin2	219.809	-0.17672	0.188099	0.0114549	0.25126	not_signif
ENSMUSG00000001774	Chordc1	423.727	-0.0166244	0.0644001	0.261446	0.76225	not_signif
ENSMUSG00000001783	Rtcb	1210.37	0.0182211	0.0496257	0.567077	0.916413	not_signif
ENSMUSG00000001785	Pwp1	285.99	0.00589822	0.056213	0.821238	0.971262	not_signif
ENSMUSG00000001786	Fbxo7	327.501	0.0206012	0.0525235	0.513501	0.900925	not_signif
ENSMUSG00000001794	Capns1	1847.43	-0.107468	0.0481278	0.0051024	0.168554	not_signif
ENSMUSG00000001802	Lrp3	316.394	-0.0418226	0.071956	0.154914	0.651411	not_signif
ENSMUSG00000001829	Clpb	819.48	-0.0503917	0.0694258	0.14878	0.643574	not_signif
ENSMUSG00000001833	Sept7	475.657	0.0269385	0.0572902	0.38494	0.839878	not_signif
ENSMUSG00000001844	Zdhhc4	261.907	-0.00310104	0.0554305	0.904372	0.984261	not_signif
ENSMUSG00000001847	Rac1	1887.74	0.0315226	0.0438097	0.33825	0.816557	not_signif
ENSMUSG00000001855	Nup214	339.8	-0.0205283	0.0649988	0.251299	0.753896	not_signif
ENSMUSG00000001864	Aif1l	4.3512	0.00321797	0.0631175	0.41488		not_signif
ENSMUSG00000001870	Ltbp1	53.6131	-0.00609836	0.0616683	0.678877	0.93754	not_signif
ENSMUSG00000001891	Ugp2	3455.81	-0.0442737	0.071171	0.159335	0.655431	not_signif
ENSMUSG00000001909	Trmt1	456.305	-0.049761	0.0790088	0.107102	0.581083	not_signif
ENSMUSG00000001910	Nacc1	644.744	-0.0183634	0.0578838	0.500059	0.893353	not_signif
ENSMUSG00000001911	Nfix	1548.88	-0.138752	0.096007	0.0121359	0.258633	not_signif
ENSMUSG00000001918	Slc1a5	64.1875	0.0392996	0.0796891	0.0242016	0.335667	not_signif
ENSMUSG00000001924	Uba1	4200.9	-0.0214727	0.0533493	0.494567	0.890031	not_signif
ENSMUSG00000001930	Vwf	188.409	0.0129407	0.0607343	0.54122	0.908695	not_signif
ENSMUSG00000001942	Siae	767.99	-0.014381	0.0573044	0.608318	0.926013	not_signif
ENSMUSG00000001943	Vsig2	5.49273	0.00668341	0.0633343	0.288585		not_signif
ENSMUSG00000001946	Esam	154.818	0.0510272	0.0855003	0.0668179	0.496274	not_signif
ENSMUSG00000001948	Spa17	4.37039	0.00200565	0.0628632	0.749076		not_signif
ENSMUSG00000001962	Fam50a	311.214	-0.0174194	0.0552102	0.561351	0.914225	not_signif
ENSMUSG00000001964	Emd	241.79	0.00906883	0.0556923	0.738994	0.9535	not_signif
ENSMUSG00000001983	Taco1	346.894	0.0190041	0.057916	0.495979	0.890031	not_signif
ENSMUSG00000001986	Gria3	21.1524	0.0220528	0.0681474	0.0288397	0.361119	not_signif
ENSMUSG00000001995	Sipa1l2	84.7576	0.0109437	0.0626417	0.453503	0.871964	not_signif
ENSMUSG00000001998	Ap4e1	71.7836	0.0059776	0.0602279	0.754875	0.956483	not_signif
ENSMUSG00000001999	Blvra	194.296	0.00851782	0.0575004	0.733102	0.95142	not_signif
ENSMUSG00000002006	Pdzd4	3.02989	-0.00249455	0.063068	0.53738		not_signif
ENSMUSG00000002007	Srpk3	1.88942	0.00543396	0.0633724	0.121752		not_signif
ENSMUSG00000002010	Idh3g	1007.83	-0.0338512	0.0506582	0.315955	0.803506	not_signif
ENSMUSG00000002012	Pnck	1.06143	0.00169836	0.0630797	0.593776		not_signif
ENSMUSG00000002014	Ssr4	1344.15	-0.0612039	0.0641758	0.112511	0.593523	not_signif
ENSMUSG00000002015	Bcap31	1904.71	-0.0185048	0.044392	0.56423	0.914829	not_signif
ENSMUSG00000002017	Fam98a	413.429	-0.0136338	0.0600661	0.547323	0.911419	not_signif
ENSMUSG00000002020	Ltbp2	20.4046	-0.00356865	0.0619456	0.775345	0.961573	not_signif
ENSMUSG00000002028	Kmt2a	388.623	-0.0192118	0.0593823	0.466081	0.87631	not_signif
ENSMUSG00000002031	Ift46	421.893	-0.0126029	0.0549337	0.660771	0.934253	not_signif
ENSMUSG00000002032	Tmem25	394.697	-0.00439298	0.0610514	0.784851	0.963657	not_signif
ENSMUSG00000002033	Cd3g	7.02505	-0.00380515	0.0627245	0.649698		not_signif
ENSMUSG00000002043	Trappc6a	215.6	-0.0667056	0.0959418	0.0607133	0.47859	not_signif
ENSMUSG00000002052	Supt6	1081.28	-0.0250374	0.0610847	0.359567	0.825581	not_signif
ENSMUSG00000002055	Spag5	9.54903	-0.000582892	0.0628162	0.921339		not_signif
ENSMUSG00000002058	Unc119	94.1092	-0.0458677	0.0811274	0.0744239	0.519139	not_signif
ENSMUSG00000002059	Rab34	75.3234	0.0310152	0.069009	0.172599	0.667608	not_signif
ENSMUSG00000002064	Sdf2	503.82	-0.0482447	0.0671272	0.163615	0.660785	not_signif
ENSMUSG00000002068	Ccne1	13.7611	0.0114225	0.064299	0.0980491		not_signif
ENSMUSG00000002076	Hsf2bp	4.18505	-0.000368585	0.0629004	0.943393		not_signif
ENSMUSG00000002083	Bbc3	117.714	-0.0201371	0.0663489	0.136224	0.627541	not_signif
ENSMUSG00000002102	Psmc3	2120.03	0.0363898	0.0446014	0.276174	0.775644	not_signif
ENSMUSG00000002103	Acp2	1050.77	0.00362179	0.0580384	0.870898	0.978969	not_signif
ENSMUSG00000002104	Rapsn	2.53675	0.00191429	0.06299	0.68778		not_signif
ENSMUSG00000002105	Slc39a13	145.079	-0.0111476	0.0578161	0.657652	0.932531	not_signif
ENSMUSG00000002107	Celf2	120.653	-0.00963696	0.058977	0.672987	0.935759	not_signif
ENSMUSG00000002108	Nr1h3	1806.2	-0.0142024	0.0498147	0.654201	0.932531	not_signif
ENSMUSG00000002109	Ddb2	45.3781	0.00369961	0.0608225	0.824976	0.971973	not_signif
ENSMUSG00000002111	Spi1	70.921	0.0043368	0.0616407	0.760042	0.958214	not_signif
ENSMUSG00000002129	Sf3a1	516.878	0.00671557	0.0553752	0.804832	0.967347	not_signif
ENSMUSG00000002147	Stat6	1206.07	-0.00966025	0.051744	0.748667	0.955223	not_signif
ENSMUSG00000002204	Napsa	9.63121	0.00857185	0.0633475	0.335403		not_signif
ENSMUSG00000002205	Vrk3	477.958	-0.0211644	0.0559018	0.481407	0.884286	not_signif
ENSMUSG00000002210	Smg9	148.611	-0.0439994	0.0743613	0.132452	0.622279	not_signif
ENSMUSG00000002221	Paxip1	284.64	0.00483296	0.0589872	0.823188	0.97197	not_signif
ENSMUSG00000002222	Rmnd5a	2445.68	0.0355145	0.0696988	0.166673	0.663693	not_signif
ENSMUSG00000002227	Mov10	527.31	-0.0248491	0.0658117	0.234906	0.736543	not_signif
ENSMUSG00000002228	Ppm1j	5.21942	-0.00284978	0.0628153	0.686792		not_signif
ENSMUSG00000002233	Rhoc	127.483	0.00199371	0.0578228	0.932844	0.989963	not_signif
ENSMUSG00000002249	Tead3	164.804	0.0244971	0.0617002	0.358476	0.8252	not_signif
ENSMUSG00000002250	Ppard	361.017	0.00711723	0.0625491	0.549498	0.912884	not_signif
ENSMUSG00000002257	Def6	3.8605	-0.00249883	0.0630327	0.572325		not_signif
ENSMUSG00000002265	Peg3	48.0492	0.0393196	0.0792019	0.032839	0.375659	not_signif
ENSMUSG00000002274	Metrn	42.1565	-0.0046553	0.0610233	0.775333	0.961573	not_signif
ENSMUSG00000002279	Lmf1	899.653	-0.066746	0.0753302	0.0897668	0.552776	not_signif
ENSMUSG00000002280	Narfl	351.037	-0.0219827	0.0545334	0.468872	0.877785	not_signif
ENSMUSG00000002289	Angptl4	1368.21	-0.00920496	0.0627477	0.468329	0.877266	not_signif
ENSMUSG00000002297	Dbf4	42.1356	0.00920302	0.0621329	0.538349	0.907396	not_signif
ENSMUSG00000002307	Daxx	238.439	0.0139104	0.0596633	0.558297	0.913616	not_signif
ENSMUSG00000002308	Cd320	62.0559	-0.00124444	0.0612532	0.93174	0.989734	not_signif
ENSMUSG00000002319	Ipo4	748.899	-0.0351399	0.0733435	0.0974071	0.566797	not_signif
ENSMUSG00000002320	Tm9sf1	1074.8	-0.00115536	0.053408	0.97147	0.996139	not_signif
ENSMUSG00000002324	Rec8	28.9519	-0.0285572	0.0710449	0.0545842	0.45697	not_signif
ENSMUSG00000002325	Irf9	577.02	0.0536317	0.0881242	0.0639744	0.487374	not_signif
ENSMUSG00000002326	Gmpr2	229.834	0.0156384	0.0611726	0.477354	0.881497	not_signif
ENSMUSG00000002329	Mdp1	233.962	-0.0284047	0.0645227	0.276388	0.77596	not_signif
ENSMUSG00000002332	Dhrs1	2509.23	-0.0993988	0.0948845	0.0339227	0.378625	not_signif
ENSMUSG00000002342	Tmem161a	248.287	0.0331856	0.0681318	0.199441	0.696365	not_signif
ENSMUSG00000002343	Armc6	87.9439	-0.0258135	0.0662733	0.226698	0.726721	not_signif
ENSMUSG00000002345	Borcs8	204.047	-0.0134074	0.0566871	0.621174	0.93029	not_signif
ENSMUSG00000002346	Slc25a42	1358.94	-0.0170345	0.0612938	0.456624	0.87339	not_signif
ENSMUSG00000002365	Snx9	846.201	-0.0532034	0.0531542	0.13629	0.627595	not_signif
ENSMUSG00000002372	Ranbp3	517.104	-0.0518849	0.0578766	0.154488	0.651377	not_signif
ENSMUSG00000002379	Ndufa11	864.9	-0.0517796	0.0580067	0.160694	0.656439	not_signif
ENSMUSG00000002393	Nr2f6	933.22	-0.0701279	0.0807574	0.0782561	0.527342	not_signif
ENSMUSG00000002395	Use1	630.653	0.00261781	0.0511901	0.930095	0.989281	not_signif
ENSMUSG00000002396	Ocel1	77.4271	-0.00305789	0.059407	0.882587	0.979572	not_signif
ENSMUSG00000002409	Dyrk1b	178.763	-0.0217119	0.0633806	0.333114	0.814178	not_signif
ENSMUSG00000002413	Braf	267.076	0.00980035	0.058083	0.687526	0.941744	not_signif
ENSMUSG00000002416	Ndufb2	576.844	-0.0338095	0.0576463	0.303118	0.795838	not_signif
ENSMUSG00000002428	Hltf	169.596	0.00305837	0.0572201	0.900714	0.983592	not_signif
ENSMUSG00000002455	Prpf6	1157.94	-0.0374237	0.0676999	0.200344	0.697462	not_signif
ENSMUSG00000002458	Rgs19	19.76	-0.00446694	0.0620397	0.72076	0.949029	not_signif
ENSMUSG00000002475	Abhd3	884.919	0.00666014	0.0524303	0.823797	0.97197	not_signif
ENSMUSG00000002477	Snrpd1	168.134	-0.00296638	0.0586474	0.891068	0.981385	not_signif
ENSMUSG00000002486	Tchp	25.2094	-0.00191924	0.0616138	0.886067	0.980338	not_signif
ENSMUSG00000002489	Tiam1	16.4519	0.00217294	0.062499	0.812089		not_signif
ENSMUSG00000002496	Tsc2	1024.46	-0.259356	0.170111	0.00426451	0.151678	not_signif
ENSMUSG00000002500	Rpl3l	25.152	-0.00265683	0.0625468	0.766342	0.960054	not_signif
ENSMUSG00000002504	Slc9a3r2	274.023	0.00216627	0.0510291	0.939678	0.991577	not_signif
ENSMUSG00000002524	Puf60	1155.59	0.0216503	0.0520548	0.495525	0.890031	not_signif
ENSMUSG00000002546	Golga2	737.181	-0.0331459	0.0598072	0.297154	0.790764	not_signif
ENSMUSG00000002550	Uck1	685.792	-0.015136	0.0606412	0.500613	0.893841	not_signif
ENSMUSG00000002578	Ikzf4	16.5867	0.0041195	0.0630802	0.452112		not_signif
ENSMUSG00000002580	Mien1	666.483	-0.0476971	0.0540728	0.176564	0.671453	not_signif
ENSMUSG00000002588	Pon1	13000.4	0.041453	0.0714719	0.179067	0.674603	not_signif
ENSMUSG00000002602	Axl	377.061	0.0169462	0.0601661	0.491158	0.889132	not_signif
ENSMUSG00000002603	Tgfb1	102.493	-0.0185063	0.062342	0.394933	0.841851	not_signif
ENSMUSG00000002608	Ccdc97	446.784	0.00180747	0.0513848	0.952463	0.992078	not_signif
ENSMUSG00000002617	Zfp40	16.1533	-0.00598299	0.0629581	0.47783		not_signif
ENSMUSG00000002625	Akap8l	284.673	0.00951668	0.054327	0.738969	0.9535	not_signif
ENSMUSG00000002633	Shh	3.83168	0.00658812	0.0635508	0.0603948		not_signif
ENSMUSG00000002635	Pdcd2l	120.202	-0.00447813	0.0573792	0.85264	0.975467	not_signif
ENSMUSG00000002658	Gtf2f1	362.112	0.00793798	0.0579529	0.742129	0.953991	not_signif
ENSMUSG00000002660	Clpp	730.885	-0.00905435	0.0466281	0.774624	0.961573	not_signif
ENSMUSG00000002661	Alkbh7	152.067	-0.0132826	0.0586258	0.592568	0.923467	not_signif
ENSMUSG00000002668	Dennd1c	15.1048	-0.00353954	0.062313	0.739358		not_signif
ENSMUSG00000002679	Med6	118.947	0.0213735	0.0616462	0.390589	0.841851	not_signif
ENSMUSG00000002688	Prkd1	2.64329	0.00334078	0.0630868	0.471671		not_signif
ENSMUSG00000002699	Lcp2	71.9403	-0.00179457	0.0616855	0.890706	0.981385	not_signif
ENSMUSG00000002718	Cse1l	507.163	0.0205218	0.0597988	0.439052	0.865932	not_signif
ENSMUSG00000002728	Naa20	148.819	0.0604389	0.0862228	0.0808799	0.53254	not_signif
ENSMUSG00000002731	Prkra	237.066	-0.0422636	0.0727986	0.148076	0.642683	not_signif
ENSMUSG00000002732	Fkbp7	29.4714	-0.00727606	0.0615244	0.646956	0.932136	not_signif
ENSMUSG00000002733	Plekha3	255.907	-0.0134854	0.0562551	0.644959	0.931875	not_signif
ENSMUSG00000002741	Ykt6	1122.93	-0.0701805	0.061668	0.0753925	0.522333	not_signif
ENSMUSG00000002748	Baz1b	991.128	0.024699	0.058851	0.402508	0.845179	not_signif
ENSMUSG00000002763	Pex6	1601.41	-0.0492453	0.0557734	0.172648	0.667608	not_signif
ENSMUSG00000002767	Mrpl2	677.134	-0.0351213	0.0573039	0.290287	0.785846	not_signif
ENSMUSG00000002768	Mea1	610.905	-0.0445158	0.0600496	0.206685	0.705221	not_signif
ENSMUSG00000002769	Gnmt	32960.7	0.00728864	0.0585543	0.71371	0.948723	not_signif
ENSMUSG00000002771	Grin2d	2.03716	-0.00404835	0.063191	0.314458		not_signif
ENSMUSG00000002778	Kdelr1	1524.07	0.0076546	0.0434726	0.809268	0.968162	not_signif
ENSMUSG00000002781	Tmem143	316.35	-0.0384719	0.0675325	0.200902	0.697462	not_signif
ENSMUSG00000002797	Ggct	131.571	0.0327823	0.0686116	0.189479	0.686995	not_signif
ENSMUSG00000002799	Jag2	5.49865	-0.000951491	0.0629985	0.805335		not_signif
ENSMUSG00000002803	Btbd6	193.522	0.000890797	0.0584093	0.96261	0.994799	not_signif
ENSMUSG00000002804	Nudt14	160.116	-0.0446919	0.0812709	0.0645879	0.487908	not_signif
ENSMUSG00000002808	Epdr1	9.25122	-0.0146752	0.0651845	0.0642233		not_signif
ENSMUSG00000002812	Flii	1105.49	-0.0579029	0.0629521	0.12483	0.615653	not_signif
ENSMUSG00000002814	Top3a	121.888	-0.00861499	0.0586308	0.709073	0.947554	not_signif
ENSMUSG00000002820	Atg4d	469.281	0.0260117	0.0565431	0.404537	0.846651	not_signif
ENSMUSG00000002825	Qtrt1	47.0478	-0.0050011	0.0611647	0.754412	0.956318	not_signif
ENSMUSG00000002831	Plin4	122.019	1.01128	0.431512	0.00054331	0.0425735	up
ENSMUSG00000002833	Hdgfl2	511.715	0.0138492	0.0528902	0.646638	0.932136	not_signif
ENSMUSG00000002835	Chaf1a	35.1411	-0.00641048	0.0623493	0.597777	0.924035	not_signif
ENSMUSG00000002844	Adprh	171.266	-0.0152953	0.0628394	0.396206	0.842194	not_signif
ENSMUSG00000002845	Tmem39a	181.182	-0.012393	0.0634334	0.347414	0.820957	not_signif
ENSMUSG00000002846	Timmdc1	483.41	0.0490456	0.0597133	0.172763	0.667608	not_signif
ENSMUSG00000002847	Pla1a	822.105	-0.0421055	0.0690899	0.172114	0.667608	not_signif
ENSMUSG00000002870	Mcm2	79.7056	0.020529	0.0666673	0.117394	0.602168	not_signif
ENSMUSG00000002871	Tpra1	234.569	-0.0341073	0.0627588	0.267637	0.767849	not_signif
ENSMUSG00000002881	Nab1	966.268	0.0346426	0.0535768	0.304586	0.797757	not_signif
ENSMUSG00000002885	Adgre5	311.386	-0.0466649	0.0773057	0.110564	0.58915	not_signif
ENSMUSG00000002897	Il17ra	385.408	0.045604	0.0756035	0.124512	0.614799	not_signif
ENSMUSG00000002900	Lamb1	174.094	0.0719161	0.099765	0.0537431	0.454855	not_signif
ENSMUSG00000002908	Kcnn1	82.9241	-0.0084133	0.0616943	0.597923	0.924035	not_signif
ENSMUSG00000002910	Arrdc2	154.63	-0.0374464	0.0792468	0.00775723	0.209773	not_signif
ENSMUSG00000002944	Cd36	323.453	0.00729785	0.0598556	0.720263	0.94892	not_signif
ENSMUSG00000002948	Map2k7	484.911	-0.00635189	0.0562243	0.806831	0.967347	not_signif
ENSMUSG00000002949	Timm44	746.141	-0.044673	0.0582695	0.199358	0.696365	not_signif
ENSMUSG00000002957	Ap2a2	2155.51	-0.200692	0.0587025	5.288e-05	0.00795224	not_signif
ENSMUSG00000002963	Pnkp	524.53	-0.0762201	0.0853063	0.0644768	0.487908	not_signif
ENSMUSG00000002968	Med25	598.96	0.00777353	0.0509037	0.798938	0.966258	not_signif
ENSMUSG00000002980	Bcam	108.977	0.00565222	0.0578701	0.811805	0.968602	not_signif
ENSMUSG00000002981	Clptm1	1927.45	0.00763183	0.0457734	0.789011	0.964633	not_signif
ENSMUSG00000002983	Relb	49.7804	-0.0175413	0.0665354			not_signif
ENSMUSG00000002984	Tomm40	571.15	0.00546765	0.0555104	0.836309	0.973059	not_signif
ENSMUSG00000002985	Apoe	273107	-0.000444262	0.0498328	0.831232	0.972546	not_signif
ENSMUSG00000002992	Apoc2	2587.38	-0.392825	0.109672	1.60803e-05	0.00286848	not_signif
ENSMUSG00000002996	Hbp1	1320.05	-0.0586399	0.0767254	0.104319	0.578192	not_signif
ENSMUSG00000002997	Prkar2b	4.80696	0.00784388	0.0634993	0.237863		not_signif
ENSMUSG00000003031	Cdkn1b	193.668	-0.0352063	0.0667517	0.21999	0.721785	not_signif
ENSMUSG00000003032	Klf4	30.3315	0.0267496	0.0705313	0.0306802	0.367893	not_signif
ENSMUSG00000003033	Ap1m1	503.285	0.00233039	0.0468879	0.941537	0.991577	not_signif
ENSMUSG00000003037	Rab8a	1126.68	0.0719256	0.0784292	0.0760054	0.52295	not_signif
ENSMUSG00000003038	Hmgn2	266.293	0.0508788	0.0822142	0.0833374	0.537429	not_signif
ENSMUSG00000003039	Fam32a	725.856	-0.0256091	0.058495	0.389157	0.841689	not_signif
ENSMUSG00000003051	Elf3	26.566	0.0101178	0.0632548	0.372658	0.832606	not_signif
ENSMUSG00000003053	Cyp2c29	15256.9	-0.00335127	0.0599876	0.857712	0.976166	not_signif
ENSMUSG00000003062	Stard3nl	153.498	0.0249139	0.0623825	0.34031	0.817307	not_signif
ENSMUSG00000003068	Stk11	1239.42	-0.0784762	0.0895393	0.0592776	0.472395	not_signif
ENSMUSG00000003070	Efna2	1.53586	-0.00328436	0.0631621	0.333891		not_signif
ENSMUSG00000003072	Atp5d	3675.36	-0.037631	0.059289	0.253452	0.757026	not_signif
ENSMUSG00000003099	Ppp5c	700.026	-0.127047	0.0889084	0.0154741	0.283	not_signif
ENSMUSG00000003119	Cdk12	329.077	-0.00115848	0.0536157	0.966533	0.995112	not_signif
ENSMUSG00000003123	Lipe	241.159	-0.0153289	0.05922	0.536844	0.907396	not_signif
ENSMUSG00000003131	Pafah1b2	382.202	0.00550988	0.0597444	0.785102	0.963657	not_signif
ENSMUSG00000003134	Tbc1d8	323.19	0.0380353	0.0787267	0.0228471	0.327216	not_signif
ENSMUSG00000003135	Cnot11	273.951	-0.0104832	0.0524535	0.725462	0.950236	not_signif
ENSMUSG00000003153	Slc2a3	10.5724	0.012536	0.06466	0.0508927		not_signif
ENSMUSG00000003154	Foxj2	181.442	-0.0277991	0.0679586	0.177721	0.672381	not_signif
ENSMUSG00000003161	Sri	453.821	0.12752	0.0798745	0.0121788	0.258633	not_signif
ENSMUSG00000003166	Dgcr2	1515.86	-0.0241659	0.0437138	0.466778	0.876627	not_signif
ENSMUSG00000003184	Irf3	880.564	-0.0227136	0.0533031	0.471863	0.8786	not_signif
ENSMUSG00000003190	Bcl2l12	60.8229	-0.00711405	0.0605359	0.7023	0.94654	not_signif
ENSMUSG00000003198	Zfp959	63.2697	-0.0154968	0.0615637	0.461991	0.875975	not_signif
ENSMUSG00000003199	Mpnd	1447.66	0.0393457	0.0643549	0.224834	0.725456	not_signif
ENSMUSG00000003200	Sh3gl1	288.057	0.000829221	0.0558013	0.982813	0.996483	not_signif
ENSMUSG00000003206	Ebi3	9.07426	-0.00380013	0.0627239	0.649653		not_signif
ENSMUSG00000003208	Yju2	84.0621	0.00748482	0.0591754	0.731849	0.951215	not_signif
ENSMUSG00000003226	Ranbp2	1435.59	0.0186593	0.0622351	0.399683	0.844121	not_signif
ENSMUSG00000003228	Grk5	292.956	-0.0111204	0.0620554	0.505609	0.895714	not_signif
ENSMUSG00000003233	Dvl3	335.712	-0.0107279	0.0588989	0.64597	0.932136	not_signif
ENSMUSG00000003234	Abcf3	948.665	-0.00673189	0.0563877	0.794452	0.96609	not_signif
ENSMUSG00000003235	Eif2b5	821.173	0.00102833	0.0536151	0.975269	0.996483	not_signif
ENSMUSG00000003269	Cyth2	288.019	-0.0255242	0.0590788	0.385275	0.839878	not_signif
ENSMUSG00000003271	Sult2b1	1.81575	0.00349835	0.0631572	0.349016		not_signif
ENSMUSG00000003273	Car11	4.46264	0.00539763	0.0631936	0.351426		not_signif
ENSMUSG00000003279	Dlgap1	23.2921	0.00166765	0.0624995	0.854726	0.975568	not_signif
ENSMUSG00000003282	Plag1	2.37725	0.00220102	0.0631013	0.477895		not_signif
ENSMUSG00000003283	Hck	77.884	-0.0227478	0.0658669	0.224001	0.724928	not_signif
ENSMUSG00000003299	Mrpl4	533.376	0.0142997	0.0558055	0.612143	0.927453	not_signif
ENSMUSG00000003308	Keap1	965.339	-0.00856995	0.0489623	0.781453	0.962793	not_signif
ENSMUSG00000003309	Ap1m2	5.68043	0.00128851	0.062922	0.806044		not_signif
ENSMUSG00000003316	Glg1	943.996	0.0851846	0.0779352	0.0505302	0.444769	not_signif
ENSMUSG00000003344	Btbd2	398.301	-0.00290812	0.0567608	0.908641	0.98575	not_signif
ENSMUSG00000003345	Csnk1g2	1046.96	0.0278425	0.0522643	0.395922	0.842115	not_signif
ENSMUSG00000003346	Abhd17a	670.564	-0.012505	0.0490574	0.691257	0.943297	not_signif
ENSMUSG00000003348	Mob3a	73.147	-0.024144	0.0667411	0.191144	0.688971	not_signif
ENSMUSG00000003352	Cacnb3	9.70903	-0.00450668	0.0627076	0.614273		not_signif
ENSMUSG00000003355	Fkbp11	272.311	0.00122565	0.0606409	0.917482	0.987011	not_signif
ENSMUSG00000003360	Ddx23	862.991	-0.024915	0.0531376	0.436821	0.864541	not_signif
ENSMUSG00000003363	Pld3	439.405	-0.0196974	0.0617679	0.402412	0.845179	not_signif
ENSMUSG00000003378	Grik5	69.1203	0.00791047	0.0619696	0.59297	0.923467	not_signif
ENSMUSG00000003379	Cd79a	18.1644	-0.0189961	0.0663608	0.0918288		not_signif
ENSMUSG00000003380	Rabac1	584.604	-0.0970948	0.0854014	0.035789	0.387554	not_signif
ENSMUSG00000003382	Etv3	275.258	-0.0139726	0.0556974	0.614067	0.928114	not_signif
ENSMUSG00000003402	Prkcsh	2306.35	-1.86276e-05	0.0474746	0.998715	0.999743	not_signif
ENSMUSG00000003411	Rab3b	8.40473	0.0119625	0.0642982	0.1337		not_signif
ENSMUSG00000003418	St8sia6	1.97408	0.00324126	0.0631806	0.267916		not_signif
ENSMUSG00000003420	Fcgrt	2654.48	-0.028973	0.0579716	0.309876	0.80043	not_signif
ENSMUSG00000003421	Nosip	289.376	-0.0422816	0.0633688	0.203448	0.699578	not_signif
ENSMUSG00000003423	Pih1d1	531.365	-0.0593609	0.0740606	0.109103	0.585374	not_signif
ENSMUSG00000003429	Rps11	3346.49	0.00722339	0.0477882	0.814608	0.969219	not_signif
ENSMUSG00000003435	Supt5	1363.14	0.00110646	0.0534787	0.976519	0.996483	not_signif
ENSMUSG00000003437	Paf1	489.82	-0.00918992	0.0595585	0.656832	0.932531	not_signif
ENSMUSG00000003438	Timm50	515.556	-0.00703303	0.0480171	0.823003	0.971962	not_signif
ENSMUSG00000003444	Med29	277.681	-0.0319527	0.0605739	0.305429	0.798529	not_signif
ENSMUSG00000003452	Bicd1	11.004	0.007729	0.0631612	0.38888		not_signif
ENSMUSG00000003458	Ncstn	928.484	0.00873894	0.0490205	0.781101	0.962793	not_signif
ENSMUSG00000003464	Pex19	1922.79	0.00977007	0.0469784	0.75797	0.957409	not_signif
ENSMUSG00000003469	Phyhip	3.02788	0.000597723	0.0629636	0.89625		not_signif
ENSMUSG00000003476	Crhr2	5.7836	0.00543676	0.0630731	0.439432		not_signif
ENSMUSG00000003477	Inmt	7007.5	-0.0646044	0.11526	0.0124543	0.259727	not_signif
ENSMUSG00000003484	Cyp4f18	7.19358	0.000387744	0.0627678	0.954481		not_signif
ENSMUSG00000003500	Impdh1	53.7654	0.0199222	0.0635212	0.336046	0.815671	not_signif
ENSMUSG00000003518	Dusp3	685.163	0.000308311	0.0556924	0.990965	0.998759	not_signif
ENSMUSG00000003526	Prodh	4023.5	0.0092748	0.0611541	0.61093	0.926976	not_signif
ENSMUSG00000003527	Ess2	93.8444	-0.000664423	0.0578139	0.976407	0.996483	not_signif
ENSMUSG00000003528	Slc25a1	4594.24	0.00337107	0.0508098	0.913965	0.986574	not_signif
ENSMUSG00000003531	Dgcr6	711.981	-0.0361816	0.0709319	0.156472	0.652414	not_signif
ENSMUSG00000003534	Ddr1	36.6259	0.014973	0.0636474	0.33219	0.813764	not_signif
ENSMUSG00000003541	Ier3	12.8353	0.00480222	0.0627576	0.589236		not_signif
ENSMUSG00000003545	Fosb	7.35355	0.00520797	0.0631995	0.337727		not_signif
ENSMUSG00000003546	Klc4	1083.24	-0.0125699	0.0517076	0.68052	0.938356	not_signif
ENSMUSG00000003549	Ercc1	64.0219	-0.00700011	0.0603974	0.711337	0.948586	not_signif
ENSMUSG00000003555	Cyp17a1	234.674	0.0148736	0.0654356	0.0259999	0.346946	not_signif
ENSMUSG00000003559	As3mt	956.98	0.387777	0.119522	5.3495e-05	0.00795224	not_signif
ENSMUSG00000003573	Homer3	23.8773	-0.00336557	0.0623657	0.743349	0.953991	not_signif
ENSMUSG00000003575	Crtc1	159.026	0.00494329	0.0595592	0.808823	0.968144	not_signif
ENSMUSG00000003581	Rnf215	145.068	-0.0522635	0.0806957	0.0997024	0.572585	not_signif
ENSMUSG00000003585	Sec14l2	12755.9	-0.103028	0.138339	0.0434835	0.421917	not_signif
ENSMUSG00000003604	Aven	261.039	-0.0432631	0.0731683	0.145077	0.639777	not_signif
ENSMUSG00000003617	Cp	20407.3	0.00509165	0.0585617	0.816179	0.969235	not_signif
ENSMUSG00000003623	Crot	10224.6	0.00730502	0.0584607	0.885691	0.980109	not_signif
ENSMUSG00000003644	Rps6ka1	235.915	-0.0298133	0.0674717	0.206525	0.705141	not_signif
ENSMUSG00000003660	Snrnp200	1765.35	0.239187	0.0663224	2.15692e-05	0.00367736	not_signif
ENSMUSG00000003662	Ciao1	700.602	-0.0386685	0.0596159	0.250663	0.753382	not_signif
ENSMUSG00000003665	Has1	1.67299	0.00265551	0.0630987	0.476916		not_signif
ENSMUSG00000003680	Taf6l	61.4095	-0.0316892	0.0714259	0.104184	0.578192	not_signif
ENSMUSG00000003721	Insig2	4076.95	-0.0349915	0.0745736	0.0642568	0.487908	not_signif
ENSMUSG00000003731	Kpna6	1019.07	-0.00703555	0.0525644	0.748867	0.955223	not_signif
ENSMUSG00000003746	Man1a	2696.1	0.0393655	0.0589101	0.221368	0.722478	not_signif
ENSMUSG00000003752	Itpkc	131.462	-0.00962346	0.0576266	0.699257	0.945778	not_signif
ENSMUSG00000003762	Coq8b	353.915	-0.000952742	0.0547861	0.973034	0.996483	not_signif
ENSMUSG00000003778	Brd8	227.242	0.0651182	0.0854066	0.0800796	0.530389	not_signif
ENSMUSG00000003779	Kif20a	22.1579	-0.00589199	0.0628202	0.525561	0.905208	not_signif
ENSMUSG00000003808	Farsa	352.768	-0.0213561	0.0608701	0.407171	0.847607	not_signif
ENSMUSG00000003809	Gcdh	9500.91	-0.0822556	0.0609069	0.0471378	0.434342	not_signif
ENSMUSG00000003810	Mast2	366.001	-0.0120398	0.0604859	0.56836	0.917056	not_signif
ENSMUSG00000003812	Dnase2a	325.21	-0.0126515	0.0553712	0.653009	0.932531	not_signif
ENSMUSG00000003813	Rad23a	930.485	0.0140707	0.0608969	0.514653	0.901423	not_signif
ENSMUSG00000003814	Calr	18859.6	-0.00622299	0.0593042	0.767329	0.960054	not_signif
ENSMUSG00000003824	Syce2	9.27331	-0.0111551	0.0640882	0.157027		not_signif
ENSMUSG00000003847	Nfat5	292.322	-0.00414479	0.0604076	0.819828	0.970485	not_signif
ENSMUSG00000003848	Nob1	132.479	0.0490403	0.0808841	0.0918452	0.554824	not_signif
ENSMUSG00000003849	Nqo1	85.9895	0.0205357	0.0661808	0.166152	0.662951	not_signif
ENSMUSG00000003865	Gys1	76.1856	0.00410732	0.0616875	0.767117	0.960054	not_signif
ENSMUSG00000003868	Ruvbl2	209.641	0.0145917	0.0573088	0.586897	0.921152	not_signif
ENSMUSG00000003873	Bax	273.075	-0.0106983	0.0523267	0.723693	0.949889	not_signif
ENSMUSG00000003882	Il7r	3.60189	-0.00146927	0.0629088	0.787135		not_signif
ENSMUSG00000003923	Tfam	621.624	0.0499417	0.0579864	0.174529	0.669552	not_signif
ENSMUSG00000003929	Zfp81	40.6588	0.0267184	0.0701973	0.0454453	0.428231	not_signif
ENSMUSG00000003948	Mmd	1360.77	-0.0781577	0.0874689	0.0591717	0.472395	not_signif
ENSMUSG00000003949	Hlf	477.71	0.0803209	0.130122	0.0261557	0.347403	not_signif
ENSMUSG00000003955	Fam162a	609.811	-0.00088487	0.0487534	0.97614	0.996483	not_signif
ENSMUSG00000003970	Rpl8	4689.61	-0.0220182	0.049112	0.44597	0.868933	not_signif
ENSMUSG00000003992	Ssbp2	47.2519	-0.0225065	0.0664024	0.186223	0.684185	not_signif
ENSMUSG00000004018	Fancl	86.3888	0.0319292	0.0704965	0.138369	0.631837	not_signif
ENSMUSG00000004032	Gstm5	162.496	0.0839405	0.107808	0.0448235	0.426401	not_signif
ENSMUSG00000004035	Gstm7	1240.25	-0.00395236	0.059164	0.849158	0.974933	not_signif
ENSMUSG00000004038	Gstm3	1916.34	0.00232259	0.0613037	0.877973	0.979572	not_signif
ENSMUSG00000004040	Stat3	2969.68	0.0489258	0.0912946	0.0112856	0.249224	not_signif
ENSMUSG00000004043	Stat5a	290.873	-0.00623619	0.0594249	0.764083	0.959461	not_signif
ENSMUSG00000004044	Cavin1	145.348	-0.000567724	0.0571363	0.981337	0.996483	not_signif
ENSMUSG00000004054	Map3k11	702.727	-0.150997	0.10526	0.010567	0.24554	not_signif
ENSMUSG00000004056	Akt2	2179.74	0.00898141	0.0489861	0.780483	0.962793	not_signif
ENSMUSG00000004069	Dnaja3	2215.5	0.0258203	0.0609965	0.354202	0.823985	not_signif
ENSMUSG00000004070	Hmox2	936.806	0.0232958	0.0587065	0.417692	0.853706	not_signif
ENSMUSG00000004071	Cdip1	1598.39	0.0785946	0.152628	0.0108862	0.24775	not_signif
ENSMUSG00000004085	Map3k20	241.379	-0.00726714	0.0593465	0.732671	0.95142	not_signif
ENSMUSG00000004096	Cwc15	733.14	-0.0697818	0.0623396	0.078806	0.527342	not_signif
ENSMUSG00000004098	Col5a3	473.088	-0.0192011	0.0618548	0.398805	0.843975	not_signif
ENSMUSG00000004099	Dnmt1	241.946	0.0112331	0.0585311	0.643622	0.931638	not_signif
ENSMUSG00000004100	Ppan	184.923	0.033633	0.0699693	0.164258	0.661252	not_signif
ENSMUSG00000004105	Angptl2	212.098	-0.0246861	0.0621623	0.347492	0.820957	not_signif
ENSMUSG00000004110	Cacna1e	1.14308	-0.00425162	0.0632847	0.118967		not_signif
ENSMUSG00000004127	Trmt10a	68.2338	0.0189372	0.0647663	0.259276	0.759368	not_signif
ENSMUSG00000004151	Etv1	9.0583	0.00539867	0.0632285	0.31945		not_signif
ENSMUSG00000004187	Kifc2	60.8774	-0.451351	0.282194	0.00253179	0.111598	not_signif
ENSMUSG00000004207	Psap	9180.42	-0.0134611	0.0452037	0.673196	0.935759	not_signif
ENSMUSG00000004221	Ikbkg	1226.86	0.00194822	0.060006	0.893014	0.982107	not_signif
ENSMUSG00000004233	Wars2	74.5226	0.00416741	0.0597518	0.834199	0.972693	not_signif
ENSMUSG00000004263	Atn1	389.692	-0.0128932	0.0576473	0.617826	0.929135	not_signif
ENSMUSG00000004264	Phb2	2743.78	-0.00285712	0.0514704	0.921241	0.987317	not_signif
ENSMUSG00000004266	Ptpn6	376.799	-0.00706609	0.0582956	0.75697	0.956941	not_signif
ENSMUSG00000004267	Eno2	1.65441	-0.000904675	0.0630599	0.761977		not_signif
ENSMUSG00000004268	Emg1	760.432	-0.00224949	0.0524558	0.961017	0.994644	not_signif
ENSMUSG00000004270	Lpcat3	1630.32	-0.0285067	0.0643954	0.281249	0.778859	not_signif
ENSMUSG00000004285	Atp6v1f	696.551	-0.0285571	0.0489896	0.391896	0.841851	not_signif
ENSMUSG00000004317	Clcn5	114.637	0.016629	0.0639792	0.315809	0.803379	not_signif
ENSMUSG00000004319	Clcn3	695.053	0.0235124	0.0553362	0.457745	0.874104	not_signif
ENSMUSG00000004328	Hif3a	3.3067	0.00269358	0.0631401	0.376383		not_signif
ENSMUSG00000004341	Gpx6	13.704	-0.0191201	0.0663861	0.0941349		not_signif
ENSMUSG00000004347	Pde1c	2.77789	-0.00391659	0.063138	0.392783		not_signif
ENSMUSG00000004356	Utp20	342.793	0.00678094	0.0608132	0.702325	0.94654	not_signif
ENSMUSG00000004359	Spic	13.3637	-0.00525187	0.0625753	0.609545		not_signif
ENSMUSG00000004364	Cul3	839.554	-0.0145402	0.0564025	0.602342	0.925527	not_signif
ENSMUSG00000004383	Large1	109.636	-0.016671	0.0612847	0.456175	0.87339	not_signif
ENSMUSG00000004393	Ddx56	546.101	0.0170405	0.0527245	0.576791	0.918877	not_signif
ENSMUSG00000004394	Tmed4	906.809	-0.053663	0.0599515	0.15054	0.647439	not_signif
ENSMUSG00000004446	Bid	197.278	-0.0194766	0.0643668	0.290411	0.785846	not_signif
ENSMUSG00000004451	Ralb	177.921	-0.0244169	0.0622383	0.346451	0.820587	not_signif
ENSMUSG00000004455	Ppp1cc	779.969	0.0567576	0.0973627	0.0298918	0.364837	not_signif
ENSMUSG00000004460	Dnajb11	1878.47	-0.0127313	0.062326	0.459398	0.874769	not_signif
ENSMUSG00000004462	Tbccd1	420.495	-0.0083063	0.0610269	0.637164	0.931371	not_signif
ENSMUSG00000004473	Clec11a	17.2372	-0.00118793	0.0621647	0.911819		not_signif
ENSMUSG00000004500	Zfp324	107.644	0.00431263	0.06232	0.70003	0.946117	not_signif
ENSMUSG00000004508	Gab2	43.1827	0.0369815	0.0754771	0.0729209	0.513748	not_signif
ENSMUSG00000004530	Coro1c	491.917	0.0334339	0.0628704	0.265504	0.766223	not_signif
ENSMUSG00000004535	Tax1bp1	2336.76	0.0389415	0.0646818	0.228324	0.728313	not_signif
ENSMUSG00000004552	Ctse	10.3176	0.012442	0.0645422	0.0882329		not_signif
ENSMUSG00000004558	Ndrg2	22828.6	-0.0820425	0.0771541	0.0533965	0.453244	not_signif
ENSMUSG00000004561	Mettl17	173.606	-0.0120984	0.0618066	0.504556	0.895092	not_signif
ENSMUSG00000004562	Arhgef40	162.02	-0.0313661	0.0720545	0.0771554	0.526508	not_signif
ENSMUSG00000004565	Pnpla6	333.801	-0.00307308	0.0604146	0.861467	0.977585	not_signif
ENSMUSG00000004567	Mcoln1	502.512	-0.0263133	0.0543718	0.406083	0.847174	not_signif
ENSMUSG00000004568	Arhgef18	588.231	0.161844	0.196941	0.0132555	0.264085	not_signif
ENSMUSG00000004591	Pkn2	593.545	-0.00838275	0.0575172	0.734375	0.951838	not_signif
ENSMUSG00000004609	Cd33	12.0977	-0.00599526	0.0632063	0.348189		not_signif
ENSMUSG00000004610	Etfb	4999.27	-0.0897279	0.0791121	0.0427069	0.419016	not_signif
ENSMUSG00000004612	Nkg7	7.03209	-0.00514032	0.0630064	0.479773		not_signif
ENSMUSG00000004626	Stxbp2	552.582	0.0237903	0.0601065	0.393793	0.841851	not_signif
ENSMUSG00000004631	Sgce	86.6503	0.34389	0.206465	0.00280118	0.118012	not_signif
ENSMUSG00000004633	Chn2	513.266	0.0437039	0.0670429	0.242184	0.745255	not_signif
ENSMUSG00000004637	Wwox	130.079	0.0394461	0.0722609	0.147878	0.64267	not_signif
ENSMUSG00000004642	Slbp	165.435	0.000810975	0.0566134	0.980953	0.996483	not_signif
ENSMUSG00000004651	Tyr	1.6244	0.00178502	0.0630705	0.600193		not_signif
ENSMUSG00000004655	Aqp1	1679.62	0.0284988	0.0590081	0.353683	0.823985	not_signif
ENSMUSG00000004661	Arid3b	45.3019	-0.0211652	0.0663034	0.167202	0.664168	not_signif
ENSMUSG00000004665	Cnn2	100.161	-0.00300267	0.059	0.886335	0.980541	not_signif
ENSMUSG00000004667	Polr2e	429.509	-0.0163515	0.0534918	0.587846	0.921274	not_signif
ENSMUSG00000004677	Myo9b	578.559	0.0108305	0.0595639	0.628655	0.931263	not_signif
ENSMUSG00000004698	Hdac9	10.041	-0.00463329	0.0628818	0.548728		not_signif
ENSMUSG00000004707	Ly9	27.41	-0.0010967	0.0613621	0.937628	0.991228	not_signif
ENSMUSG00000004709	Cd244a	1.82105	-0.00424268	0.0632235	0.264702		not_signif
ENSMUSG00000004730	Adgre1	302.932	-0.0221723	0.0650678	0.255307	0.75833	not_signif
ENSMUSG00000004748	Mtfp1	367.936	-0.00415803	0.0606396	0.806634	0.967347	not_signif
ENSMUSG00000004768	Rab23	122.723	-0.0082369	0.0605042	0.667774	0.935031	not_signif
ENSMUSG00000004771	Rab11a	547.978	0.024279	0.0593897	0.374619	0.832606	not_signif
ENSMUSG00000004788	Eif2b2	323.086	0.0097141	0.060594	0.624122	0.931214	not_signif
ENSMUSG00000004789	Dlst	4040.35	-0.00862662	0.0487166	0.781221	0.962793	not_signif
ENSMUSG00000004798	Ulk2	1310.71	-0.0934184	0.120007	0.0369768	0.394422	not_signif
ENSMUSG00000004814	Ccl24	31.73	-0.0369616	0.0779866	0.0193055	0.307483	not_signif
ENSMUSG00000004815	Dgkq	305.29	0.151497	0.144462	0.0143335	0.273066	not_signif
ENSMUSG00000004837	Grap	55.6278	-0.00335945	0.060541	0.846961	0.974933	not_signif
ENSMUSG00000004843	Chmp2b	319.428	0.0351011	0.0614985	0.270189	0.771067	not_signif
ENSMUSG00000004846	Plod3	532.269	-0.0192382	0.0605398	0.401034	0.844782	not_signif
ENSMUSG00000004849	Ap1s1	443.324	0.0161858	0.0511631	0.605273	0.925527	not_signif
ENSMUSG00000004864	Mapk13	5.27831	0.0083541	0.0635095	0.258618		not_signif
ENSMUSG00000004865	Srpk1	362.184	-0.0446185	0.0810089	0.0656927	0.492991	not_signif
ENSMUSG00000004880	Lbr	193.351	0.120449	0.124794	0.023164	0.328392	not_signif
ENSMUSG00000004891	Nes	44.7609	-0.00769428	0.0628468	0.476603	0.880516	not_signif
ENSMUSG00000004895	Prcc	375.942	-0.014768	0.0499478	0.639622	0.931423	not_signif
ENSMUSG00000004896	Rrnad1	91.0246	0.00251505	0.059317	0.898252	0.983256	not_signif
ENSMUSG00000004897	Hdgf	2952.1	-0.0639654	0.0572475	0.0838306	0.537917	not_signif
ENSMUSG00000004929	Thop1	205.793	0.0508321	0.0798911	0.102902	0.577176	not_signif
ENSMUSG00000004931	Apba3	571.082	-0.0406583	0.0737786	0.130005	0.619396	not_signif
ENSMUSG00000004933	Matk	2.7176	-0.00324573	0.0630395	0.52516		not_signif
ENSMUSG00000004934	Pias4	215.181	-0.025146	0.0624753	0.337115	0.816515	not_signif
ENSMUSG00000004936	Map2k1	845.361	0.0301951	0.0527954	0.369086	0.831668	not_signif
ENSMUSG00000004937	Sgta	1187.29	-0.0534614	0.0543251	0.146331	0.640995	not_signif
ENSMUSG00000004939	Nmrk2	5.46592	-0.000977136	0.0628104	0.876666		not_signif
ENSMUSG00000004945	Tmem242	485.319	-0.0605183	0.066162	0.111741	0.592361	not_signif
ENSMUSG00000004947	Dtx2	94.3513	-0.0176171	0.0624063	0.402301	0.845179	not_signif
ENSMUSG00000004951	Hspb1	434.658	0.0132284	0.0647282	0.0898587	0.552776	not_signif
ENSMUSG00000004952	Rasa4	19.5552	-0.00451767	0.0624647	0.663181		not_signif
ENSMUSG00000004980	Hnrnpa2b1	4664.95	0.0520659	0.0534647	0.16413	0.661026	not_signif
ENSMUSG00000004994	Ccdc130	70.6089	0.0103099	0.0616912	0.551083	0.912897	not_signif
ENSMUSG00000004996	Mri1	282.811	-0.00596357	0.0554547	0.843791	0.974933	not_signif
ENSMUSG00000005034	Prkacb	641.461	-0.0622481	0.0685349	0.10467	0.578587	not_signif
ENSMUSG00000005043	Sgsh	181.787	0.0156194	0.0621307	0.434678	0.86344	not_signif
ENSMUSG00000005054	Cstb	420.966	0.0394906	0.0635821	0.227337	0.726965	not_signif
ENSMUSG00000005057	Sh2b2	25.9219	0.00403868	0.0622973	0.717292	0.948723	not_signif
ENSMUSG00000005069	Pex5	2900	-0.0305639	0.052816	0.37111	0.832028	not_signif
ENSMUSG00000005078	Jkamp	261.21	0.0217981	0.05533	0.474977	0.879126	not_signif
ENSMUSG00000005087	Cd44	109.149	-0.00159411	0.060378	0.926637	0.988701	not_signif
ENSMUSG00000005089	Slc1a2	2449.66	0.0229851	0.0624733	0.335728	0.81559	not_signif
ENSMUSG00000005102	Eif2ak4	174.262	0.0247537	0.0601504	0.38158	0.837974	not_signif
ENSMUSG00000005103	Wdr1	891.913	0.034509	0.0638093	0.255681	0.758569	not_signif
ENSMUSG00000005107	Slc2a9	686.157	0.042536	0.0633146	0.209602	0.709492	not_signif
ENSMUSG00000005124	Ccn4	15.6704	0.00409483	0.062336	0.714485		not_signif
ENSMUSG00000005125	Ndrg1	247.965	-0.00355605	0.061697	0.790229	0.965012	not_signif
ENSMUSG00000005131	4930550C14Rik	1.40513	-0.00558773	0.0633847	0.13925		not_signif
ENSMUSG00000005142	Man2b1	2439.93	-0.0332499	0.0478451	0.321737	0.807713	not_signif
ENSMUSG00000005148	Klf5	8.71589	0.0117873	0.0643871	0.090833		not_signif
ENSMUSG00000005150	Wdr83	299.952	0.0250032	0.0562302	0.41961	0.855376	not_signif
ENSMUSG00000005161	Prdx2	2019.27	-0.0313165	0.0545156	0.359345	0.825561	not_signif
ENSMUSG00000005198	Polr2a	1023.37	-0.0150874	0.0532424	0.619947	0.93022	not_signif
ENSMUSG00000005204	Senp3	545.419	-0.0397794	0.0670872	0.2268	0.726721	not_signif
ENSMUSG00000005220	Corin	2.45305	0.0030767	0.0631735	0.266668		not_signif
ENSMUSG00000005225	Plekha8	409.726	-0.262033	0.111541	0.00091724	0.0621953	not_signif
ENSMUSG00000005233	Spc25	24.601	-0.0259821	0.0696514	0.0561892	0.462395	not_signif
ENSMUSG00000005237	Dnah2	4.40957	0.00292201	0.0631279	0.365479		not_signif
ENSMUSG00000005251	Ripk4	87.5585	-0.00919593	0.0603744	0.670528	0.935031	not_signif
ENSMUSG00000005262	Ufd1	507.169	-0.00332423	0.0534091	0.906883	0.985012	not_signif
ENSMUSG00000005267	Zfp287	5.10167	-0.00478818	0.0630373	0.47247		not_signif
ENSMUSG00000005268	Prlr	1326.33	0.00976376	0.0611869	0.589069	0.921905	not_signif
ENSMUSG00000005299	Letm1	1783.37	-0.0103793	0.0557015	0.700678	0.946117	not_signif
ENSMUSG00000005312	Ubqln1	2520.41	-0.0180627	0.0538492	0.615657	0.928114	not_signif
ENSMUSG00000005320	Fgfr4	795.093	0.00165131	0.0528312	0.955472	0.992468	not_signif
ENSMUSG00000005338	Cadm3	85.1558	-0.0160538	0.060277	0.497695	0.891929	not_signif
ENSMUSG00000005354	Txn2	2895.54	-0.0207602	0.0453095	0.525253	0.905208	not_signif
ENSMUSG00000005360	Slc1a3	3.34463	-0.000703083	0.0629391	0.882946		not_signif
ENSMUSG00000005362	Crbn	330.592	0.0126485	0.0562458	0.648827	0.932136	not_signif
ENSMUSG00000005364	Il5ra	1.26108	-0.000645795	0.0630551	0.831584		not_signif
ENSMUSG00000005370	Msh6	246.384	-0.00480892	0.0558723	0.848798	0.974933	not_signif
ENSMUSG00000005371	Fbxo11	308.93	-0.0249507	0.0659419	0.300935	0.793935	not_signif
ENSMUSG00000005373	Mlxipl	2839.07	-0.175095	0.10929	0.00626244	0.18763	not_signif
ENSMUSG00000005374	Tbl2	348.762	0.0130195	0.06076	0.536726	0.907396	not_signif
ENSMUSG00000005378	Bud23	384.986	0.0233105	0.0613714	0.375255	0.832742	not_signif
ENSMUSG00000005397	Nid1	263.344	0.350892	0.183424	0.00181315	0.0964378	not_signif
ENSMUSG00000005410	Mcm5	56.8673	0.0129846	0.0634075	0.354537	0.823985	not_signif
ENSMUSG00000005413	Hmox1	379.681	0.0112387	0.0627958	0.439703	0.866263	not_signif
ENSMUSG00000005417	Mprip	1487.56	-0.114919	0.0960336	0.0228163	0.327216	not_signif
ENSMUSG00000005442	Cic	617.674	-0.00483553	0.0566779	0.847487	0.974933	not_signif
ENSMUSG00000005447	Pafah1b3	41.7244	-0.0071673	0.0618045	0.630315	0.931263	not_signif
ENSMUSG00000005465	Il27ra	18.1684	0.00924407	0.0626962	0.477577		not_signif
ENSMUSG00000005469	Prkaca	1261.44	-0.00219022	0.0469289	0.942829	0.991577	not_signif
ENSMUSG00000005470	Asf1b	8.46588	-0.00174855	0.0626513	0.824033		not_signif
ENSMUSG00000005481	Ddx39	249.273	0.05374	0.0688223	0.137143	0.629756	not_signif
ENSMUSG00000005483	Dnajb1	385.829	-0.321941	0.2031	0.00344637	0.133947	not_signif
ENSMUSG00000005493	Msh4	7.74328	-0.00246894	0.0628331	0.712556		not_signif
ENSMUSG00000005501	Usp40	503.089	0.00607025	0.0567489	0.803544	0.966303	not_signif
ENSMUSG00000005505	Kbtbd4	266.911	-0.0244667	0.0616229	0.359276	0.825561	not_signif
ENSMUSG00000005506	Celf1	1524.65	0.0245765	0.0492876	0.421842	0.856624	not_signif
ENSMUSG00000005510	Ndufs3	1851.37	-0.0583751	0.0518292	0.108435	0.583976	not_signif
ENSMUSG00000005514	Por	4120.61	0.0168526	0.0657121	0.0913134	0.554385	not_signif
ENSMUSG00000005533	Igf1r	34.5946	0.00783296	0.0622546	0.56452	0.914892	not_signif
ENSMUSG00000005534	Insr	2268.99	0.134798	0.0900369	0.0123985	0.259497	not_signif
ENSMUSG00000005540	Fcer2a	6.72327	-0.0092139	0.0638549	0.120064		not_signif
ENSMUSG00000005547	Cyp2a5	9511.75	0.0172685	0.0645463	0.261717	0.762394	not_signif
ENSMUSG00000005553	Atp4a	76.5215	-0.00640886	0.0627423	0.528533	0.905208	not_signif
ENSMUSG00000005566	Trim28	1112.63	-0.0867931	0.070272	0.0435566	0.422274	not_signif
ENSMUSG00000005575	Ube2m	656.033	-0.0845708	0.0701144	0.0480029	0.435733	not_signif
ENSMUSG00000005580	Adcy9	433.665	0.00641734	0.0587555	0.766488	0.960054	not_signif
ENSMUSG00000005583	Mef2c	44.1987	0.00573498	0.061878	0.678771	0.93754	not_signif
ENSMUSG00000005609	Ctr9	542.771	-0.00811301	0.0512305	0.791189	0.965058	not_signif
ENSMUSG00000005610	Eif4g2	7721.57	-0.00250797	0.0553621	0.923427	0.988199	not_signif
ENSMUSG00000005611	Mrvi1	42.3347	0.016335	0.064816	0.209324	0.70906	not_signif
ENSMUSG00000005615	Pcyt1a	1663.75	0.0409114	0.064876	0.212322	0.713588	not_signif
ENSMUSG00000005621	Zfp592	640.793	-0.00590834	0.0560578	0.814167	0.969219	not_signif
ENSMUSG00000005625	Psmd4	1991.05	0.0152842	0.0520003	0.714389	0.948723	not_signif
ENSMUSG00000005628	Tmod4	18.5716	0.00129737	0.0626753	0.865286		not_signif
ENSMUSG00000005656	Snx6	191.605	0.0404779	0.0705552	0.189339	0.686995	not_signif
ENSMUSG00000005667	Mthfd2	47.3376	-0.0208521	0.0666973	0.125347	0.616368	not_signif
ENSMUSG00000005672	Kit	98.685	-0.00489156	0.0605582	0.782802	0.963232	not_signif
ENSMUSG00000005674	Tomm40l	270.409	0.0174704	0.0616465	0.43354	0.862838	not_signif
ENSMUSG00000005677	Nr1i3	1231.82	-0.0286477	0.0674371	0.208168	0.706591	not_signif
ENSMUSG00000005681	Apoa2	95891.9	-0.0753458	0.101884	0.0497451	0.44148	not_signif
ENSMUSG00000005682	Pan2	406.515	-0.078851	0.0891318	0.0592449	0.472395	not_signif
ENSMUSG00000005683	Cs	3464.53	0.00264242	0.0531018	0.932631	0.989963	not_signif
ENSMUSG00000005686	Ampd3	17.4019	-0.00358751	0.0624774	0.714299		not_signif
ENSMUSG00000005687	Bcas2	366.908	0.0921983	0.0821246	0.0408493	0.411152	not_signif
ENSMUSG00000005698	Ctcf	456.134	0.0141309	0.0582219	0.584933	0.921122	not_signif
ENSMUSG00000005699	Pard6a	50.5742	0.0146881	0.0630053	0.391395	0.841851	not_signif
ENSMUSG00000005716	Pvalb	84.073	-0.00703671	0.0632121	0.368802	0.831668	not_signif
ENSMUSG00000005718	Tfap4	43.8463	-0.00369874	0.062463	0.709602	0.94758	not_signif
ENSMUSG00000005732	Ranbp1	313.074	0.0368606	0.0678662	0.201034	0.697462	not_signif
ENSMUSG00000005763	Cd247	1.83212	-0.00307977	0.0631107	0.440698		not_signif
ENSMUSG00000005774	Rfx5	135.487	-0.0152251	0.0634357	0.349863	0.822685	not_signif
ENSMUSG00000005779	Psmb4	2214.48	0.0551043	0.054792	0.139486	0.633752	not_signif
ENSMUSG00000005800	Mmp8	2.04177	0.00418469	0.0632697	0.151295		not_signif
ENSMUSG00000005802	Slc30a4	167.22	0.0117882	0.0597257	0.603188	0.925527	not_signif
ENSMUSG00000005803	Sqor	2633.51	0.000869882	0.0553924	0.99515	0.999019	not_signif
ENSMUSG00000005804	Bloc1s6	183.627	0.0224547	0.0637933	0.313198	0.801662	not_signif
ENSMUSG00000005813	Metap1	563.275	-0.0067526	0.0549729	0.806815	0.967347	not_signif
ENSMUSG00000005823	Gpr108	456.793	-0.104269	0.100705	0.031163	0.369842	not_signif
ENSMUSG00000005824	Tnfsf14	3.6223	-0.000817383	0.0628889	0.881098		not_signif
ENSMUSG00000005836	Gata6	93.2575	0.0338073	0.0742836	0.0518469	0.450302	not_signif
ENSMUSG00000005846	Rsl1d1	605.303	-0.0107822	0.0532804	0.714078	0.948723	not_signif
ENSMUSG00000005871	Apc	526.242	0.0171165	0.0595628	0.498811	0.892338	not_signif
ENSMUSG00000005873	Reep5	336.554	-0.00267623	0.0592911	0.895006	0.982107	not_signif
ENSMUSG00000005881	Ergic3	1429	-0.0721677	0.067412	0.0737733	0.515924	not_signif
ENSMUSG00000005882	Uqcc1	571.951	-0.0225675	0.0584139	0.423822	0.857883	not_signif
ENSMUSG00000005886	Ncoa2	935.313	0.0267691	0.0527977	0.409915	0.848968	not_signif
ENSMUSG00000005893	Nr2c2	411.442	-0.0127576	0.0610145	0.532223	0.905208	not_signif
ENSMUSG00000005897	Nr2c1	261.524	0.118862	0.115749	0.0236394	0.333048	not_signif
ENSMUSG00000005899	Smpd4	230.686	-0.00116793	0.0568274	0.92045	0.987317	not_signif
ENSMUSG00000005907	Pex1	530.485	-0.0186995	0.0586384	0.487918	0.888211	not_signif
ENSMUSG00000005936	Kctd20	673.778	0.0963113	0.0705977	0.0303168	0.366935	not_signif
ENSMUSG00000005947	Itgae	5.03734	0.00516494	0.0630244	0.473107		not_signif
ENSMUSG00000005949	Ctns	264.833	-0.00959455	0.0550696	0.729893	0.950591	not_signif
ENSMUSG00000005950	P2rx5	3.40731	-0.00222853	0.0629335	0.688337		not_signif
ENSMUSG00000005951	Shpk	862.063	0.00166066	0.054214	0.950466	0.991916	not_signif
ENSMUSG00000005958	Ephb3	5.35257	0.00236721	0.0629056	0.687701		not_signif
ENSMUSG00000005968	Tuft1	88.7557	-0.00547779	0.0625399	0.605114	0.925527	not_signif
ENSMUSG00000005973	Rcn1	103.561	0.0337809	0.0707409	0.147511	0.641867	not_signif
ENSMUSG00000005980	Dnase1	3.62272	0.000279948	0.0629244	0.956917		not_signif
ENSMUSG00000005981	Trap1	3608.22	0.0190872	0.0432999	0.555756	0.912897	not_signif
ENSMUSG00000005982	Naa60	1521.86	-0.188636	0.0569871	8.26211e-05	0.0116273	not_signif
ENSMUSG00000005983	1700037C18Rik	9.33719	0.0084857	0.0637284	0.121507		not_signif
ENSMUSG00000005986	Ankrd13d	3.872	0.00284026	0.0630308	0.556465		not_signif
ENSMUSG00000006005	Tpr	1365.9	-0.109443	0.105621	0.0281989	0.357874	not_signif
ENSMUSG00000006010	Odr4	464.438	0.0565647	0.0925163	0.0523719	0.450818	not_signif
ENSMUSG00000006014	Prg4	815.385	0.0158472	0.064423	0.253645	0.757086	not_signif
ENSMUSG00000006019	Dhx34	154.757	-0.0196977	0.0613333	0.416295	0.853706	not_signif
ENSMUSG00000006021	Kptn	241.126	-0.0343822	0.0655545	0.253074	0.75643	not_signif
ENSMUSG00000006024	Napa	1261.61	0.00598168	0.0543273	0.874403	0.979308	not_signif
ENSMUSG00000006050	Sra1	823.798	0.0316488	0.0539205	0.340668	0.817307	not_signif
ENSMUSG00000006057	Atp5g1	3091.16	-0.104771	0.0780295	0.0255723	0.344779	not_signif
ENSMUSG00000006058	Snf8	598.453	0.0183148	0.0557035	0.535672	0.907396	not_signif
ENSMUSG00000006095	Tbcb	372.111	-0.05415	0.0783571	0.106904	0.581083	not_signif
ENSMUSG00000006127	Inpp5k	204.234	0.00562083	0.0592513	0.792099	0.965621	not_signif
ENSMUSG00000006134	Crkl	662.921	0.0142514	0.052319	0.641471	0.931638	not_signif
ENSMUSG00000006154	Eps8l1	17.5453	-0.00189493	0.0629273	0.727295		not_signif
ENSMUSG00000006169	Clint1	1071.18	-0.0255141	0.0520105	0.431422	0.862573	not_signif
ENSMUSG00000006191	Cdkal1	136.062	0.0139259	0.057803	0.593801	0.923702	not_signif
ENSMUSG00000006205	Htra1	32.8793	0.0112532	0.0626087	0.456139	0.87339	not_signif
ENSMUSG00000006215	Zbtb17	193.789	0.0020922	0.0546481	0.940447	0.991577	not_signif
ENSMUSG00000006218	Fam131c	53.3278	0.000242173	0.0604184	0.981425	0.996483	not_signif
ENSMUSG00000006219	Fblim1	22.5663	0.0218029	0.067014	0.123358	0.613132	not_signif
ENSMUSG00000006221	Hspb7	46.2953	-0.00961002	0.0630573	0.427216	0.860592	not_signif
ENSMUSG00000006235	Epor	14.409	0.00328537	0.0625975	0.714729		not_signif
ENSMUSG00000006241	Ccdc159	59.2493	0.0388122	0.0746834	0.107813	0.581981	not_signif
ENSMUSG00000006262	Mob1b	454.395	-0.0383063	0.066968	0.206756	0.705221	not_signif
ENSMUSG00000006273	Atp6v1b2	881.994	-0.0165228	0.0509765	0.602039	0.925527	not_signif
ENSMUSG00000006276	Eps15l1	244.29	0.00777686	0.0577424	0.751105	0.955223	not_signif
ENSMUSG00000006281	Tep1	372.343	-0.0153109	0.0617055	0.458749	0.874494	not_signif
ENSMUSG00000006288	Ttc5	123.637	0.00115088	0.0587544	0.958797	0.994121	not_signif
ENSMUSG00000006289	Osgep	299.129	0.0194407	0.0610598	0.418268	0.854292	not_signif
ENSMUSG00000006299	Aamp	2470.19	-0.0438579	0.0568357	0.213889	0.715535	not_signif
ENSMUSG00000006301	Tmbim1	908.391	0.0155707	0.0566915	0.576712	0.918877	not_signif
ENSMUSG00000006304	Arpc2	1571.81	-0.0313511	0.0470409	0.356667	0.825091	not_signif
ENSMUSG00000006307	Kmt2b	454.695	-0.0036628	0.0570142	0.880955	0.979572	not_signif
ENSMUSG00000006310	Zbtb32	1.3895	-0.00364633	0.0631955	0.275333		not_signif
ENSMUSG00000006315	Tmem147	1456.71	-0.0335015	0.0517414	0.318003	0.804725	not_signif
ENSMUSG00000006333	Rps9	4785.4	-0.0322853	0.0491126	0.348147	0.821418	not_signif
ENSMUSG00000006335	Tfpt	118.516	-0.0485837	0.0800578	0.0948363	0.560002	not_signif
ENSMUSG00000006342	Susd2	37.7551	0.0113182	0.0624938	0.467762	0.877042	not_signif
ENSMUSG00000006344	Ggt5	29.5943	0.00821161	0.0631543	0.394633	0.841851	not_signif
ENSMUSG00000006345	Ggt1	4.59204	0.000623284	0.0629452	0.894718		not_signif
ENSMUSG00000006356	Crip2	1241.58	0.0393261	0.0717201	0.165462	0.662893	not_signif
ENSMUSG00000006360	Crip1	73.0985	0.0107274	0.061082	0.575592	0.91865	not_signif
ENSMUSG00000006362	Cbfa2t3	41.9695	0.00323925	0.062352	0.755917	0.956745	not_signif
ENSMUSG00000006369	Fbln1	35.5996	0.0258051	0.0691861	0.080392	0.530389	not_signif
ENSMUSG00000006373	Pgrmc1	16063.3	0.00148254	0.0480044	0.859187	0.976465	not_signif
ENSMUSG00000006378	Gcat	2136.94	0.00383142	0.0546751	0.891069	0.981385	not_signif
ENSMUSG00000006386	Tek	195.378	0.0355376	0.0701085	0.168145	0.664559	not_signif
ENSMUSG00000006390	Elovl1	838.771	-0.018739	0.0600807	0.460768	0.87512	not_signif
ENSMUSG00000006392	Med8	613.616	-0.00729853	0.0517604	0.812252	0.968737	not_signif
ENSMUSG00000006395	Hyi	477.133	-0.0274325	0.069322	0.112484	0.593523	not_signif
ENSMUSG00000006398	Cdc20	14.2023	-0.00360076	0.0630076	0.534783		not_signif
ENSMUSG00000006403	Adamts4	6.1789	0.00117371	0.0627663	0.864796		not_signif
ENSMUSG00000006411	Nectin4	5.21462	0.0118677	0.0643851	0.0989575		not_signif
ENSMUSG00000006412	Pfdn2	552.147	-0.0124148	0.0535354	0.680151	0.938153	not_signif
ENSMUSG00000006418	Rnf114	1186.76	-0.0144572	0.0519599	0.637881	0.931371	not_signif
ENSMUSG00000006423	C330007P06Rik	431.057	0.0235364	0.0538269	0.456932	0.87339	not_signif
ENSMUSG00000006435	Neurl1a	13.8725	-0.0090098	0.0632173	0.376448		not_signif
ENSMUSG00000006442	Srm	400.415	-0.0134401	0.062792	0.414893	0.852807	not_signif
ENSMUSG00000006445	Epha2	580.706	0.502392	0.232876	0.000947396	0.0624151	not_signif
ENSMUSG00000006456	Rbm14	252.527	0.0145672	0.0600525	0.532077	0.905208	not_signif
ENSMUSG00000006457	Actn3	76.8583	-0.00616997	0.0629972	0.462654	0.876038	not_signif
ENSMUSG00000006463	Zdhhc24	37.3451	0.007751	0.0622146	0.57398	0.918098	not_signif
ENSMUSG00000006464	Bbs1	25.4048	0.00761313	0.0623192	0.565803	0.915689	not_signif
ENSMUSG00000006471	Ndor1	210.121	-0.0159461	0.0612578	0.467351	0.877042	not_signif
ENSMUSG00000006476	Nsmf	1898.58	-0.0848388	0.0923478	0.0618437	0.481467	not_signif
ENSMUSG00000006494	Pdk1	1449.92	0.0283774	0.0684323	0.168412	0.664559	not_signif
ENSMUSG00000006498	Ptbp1	1795.88	0.0304308	0.0621314	0.30485	0.798089	not_signif
ENSMUSG00000006517	Mvd	661.902	0.0171788	0.064834	0.229342	0.729669	not_signif
ENSMUSG00000006519	Cyba	109.312	-0.0166119	0.0621981	0.418488	0.854441	not_signif
ENSMUSG00000006522	Itih3	22572.6	0.0421655	0.0816872	0.032651	0.375382	not_signif
ENSMUSG00000006526	Stimate	206.173	0.0422085	0.0684251	0.182962	0.67995	not_signif
ENSMUSG00000006527	Sfmbt1	472.286	-0.00800538	0.0530804	0.782014	0.963187	not_signif
ENSMUSG00000006529	Itih1	15592.7	0.0752269	0.0724024	0.071619	0.510087	not_signif
ENSMUSG00000006538	Ihh	56.3948	-0.00675383	0.0631162	0.409113	0.848294	not_signif
ENSMUSG00000006542	Prkag3	2.16003	0.00148338	0.0630062	0.72738		not_signif
ENSMUSG00000006567	Atp7b	565.426	-0.00248083	0.0546548	0.929488	0.989064	not_signif
ENSMUSG00000006574	Slc4a1	3.0645	-0.0075962	0.0637342	0.0162922		not_signif
ENSMUSG00000006575	Rundc3a	15.0964	-0.000429167	0.0624476	0.960926		not_signif
ENSMUSG00000006576	Slc4a3	6.62257	-0.00026455	0.0628414	0.963063		not_signif
ENSMUSG00000006585	Cdt1	49.6591	0.015729	0.0645211	0.237385	0.739318	not_signif
ENSMUSG00000006586	Runx1t1	3.42553	0.000214639	0.0630513	0.988553		not_signif
ENSMUSG00000006589	Aprt	543.463	-0.023219	0.0565921	0.437895	0.865394	not_signif
ENSMUSG00000006599	Gtf2h1	401.139	-0.00399915	0.0568978	0.873516	0.97897	not_signif
ENSMUSG00000006611	Hfe	934.371	-0.0104641	0.0485836	0.737552	0.953248	not_signif
ENSMUSG00000006638	Abhd1	25.1104	-0.0309297	0.0722741	0.0593193	0.472395	not_signif
ENSMUSG00000006641	Slc5a6	110.219	-0.00763307	0.05957	0.704727	0.946884	not_signif
ENSMUSG00000006642	Tcf23	3.00902	0.00559892	0.063296	0.265196		not_signif
ENSMUSG00000006649	Nphs1	3.19794	0.00325257	0.0630694	0.494842		not_signif
ENSMUSG00000006651	Aplp1	11.0449	0.0110217	0.0636349	0.296342		not_signif
ENSMUSG00000006673	Qrich1	640.817	-0.0344961	0.0643431	0.246982	0.750088	not_signif
ENSMUSG00000006675	P4htm	3.38514	0.00747289	0.0635062	0.207546		not_signif
ENSMUSG00000006676	Usp19	1346.95	-0.010707	0.0525201	0.716857	0.948723	not_signif
ENSMUSG00000006678	Pola1	51.3125	0.0175341	0.0630551	0.369952	0.831668	not_signif
ENSMUSG00000006699	Cdc42	1997.83	0.0280034	0.0432064	0.390785	0.841851	not_signif
ENSMUSG00000006705	Pknox1	302.873	-0.0158981	0.0613855	0.462643	0.876038	not_signif
ENSMUSG00000006711	D130043K22Rik	78.6313	-0.00817808	0.0632295	0.367463	0.831668	not_signif
ENSMUSG00000006715	Gmnn	69.9698	-0.0171735	0.0622682	0.411773	0.85001	not_signif
ENSMUSG00000006717	Acot13	637.063	-0.018777	0.0581493	0.494865	0.890031	not_signif
ENSMUSG00000006720	Zfp184	2.55937	0.00291482	0.0631063	0.451532		not_signif
ENSMUSG00000006728	Cdk4	458.503	-0.0274029	0.0604876	0.349857	0.822685	not_signif
ENSMUSG00000006731	B4galnt1	1798.65	0.113064	0.066269	0.0132145	0.264085	not_signif
ENSMUSG00000006732	Mettl1	208.497	-0.00937789	0.0614708	0.586985	0.921152	not_signif
ENSMUSG00000006736	Tspan31	4283.48	0.0588248	0.0511177	0.106242	0.580602	not_signif
ENSMUSG00000006740	Kif5b	785.638	0.0361263	0.0702122	0.16902	0.664784	not_signif
ENSMUSG00000006763	Saal1	82.875	0.0212556	0.0633767	0.336614	0.816191	not_signif
ENSMUSG00000006777	Krt23	8.4115	-0.0127391	0.0645257	0.113654		not_signif
ENSMUSG00000006782	Cnp	354.91	0.0097091	0.05993	0.646514	0.932136	not_signif
ENSMUSG00000006784	Ttc25	4.6929	0.000988344	0.0629487	0.836655		not_signif
ENSMUSG00000006800	Sulf2	220.874	-0.607018	0.283555	0.000915055	0.0621953	not_signif
ENSMUSG00000006818	Sod2	2834.2	-0.0255618	0.0455743	0.43571	0.863926	not_signif
ENSMUSG00000006850	Tmco6	104.453	0.0101899	0.06143	0.569757	0.91732	not_signif
ENSMUSG00000006906	Stambp	198.477	-0.0385957	0.0664535	0.210174	0.709695	not_signif
ENSMUSG00000006920	Ezh1	316.317	-0.0175021	0.0608138	0.447916	0.870589	not_signif
ENSMUSG00000006930	Hap1	15.7896	0.0115218	0.0638177	0.261871		not_signif
ENSMUSG00000006931	P3h4	16.1772	-0.00622375	0.0628206	0.513548		not_signif
ENSMUSG00000006932	Ctnnb1	3802.75	0.023065	0.0487004	0.477842	0.881829	not_signif
ENSMUSG00000006941	Eif1b	240.813	0.0161463	0.0566314	0.565153	0.915297	not_signif
ENSMUSG00000006958	Chrd	81.9051	-0.022449	0.0645783	0.286503	0.781465	not_signif
ENSMUSG00000006998	Psmd2	4397.61	0.034904	0.0521867	0.309025	0.80043	not_signif
ENSMUSG00000007021	Syngr3	1.11076	0.00193625	0.0630811	0.551103		not_signif
ENSMUSG00000007029	Vars	789.666	0.0440783	0.0718629	0.159852	0.655431	not_signif
ENSMUSG00000007030	Vwa7	4.5146	0.000901061	0.0628074	0.888832		not_signif
ENSMUSG00000007033	Hspa1l	3.28264	-0.00302055	0.0629721	0.596214		not_signif
ENSMUSG00000007034	Slc44a4	8.52367	0.0120236	0.0641274	0.196211		not_signif
ENSMUSG00000007035	Msh5	6.77175	0.00594089	0.0633681	0.204643		not_signif
ENSMUSG00000007036	Abhd16a	601.446	0.00515131	0.0501949	0.866711	0.978578	not_signif
ENSMUSG00000007038	Neu1	729.408	-0.0877039	0.101593	0.0448711	0.426401	not_signif
ENSMUSG00000007039	Ddah2	32.1982	0.000909148	0.0620462	0.938282	0.991288	not_signif
ENSMUSG00000007041	Clic1	265.114	-0.00945531	0.0594603	0.667899	0.935031	not_signif
ENSMUSG00000007050	Lsm2	143.387	-0.00543638	0.0596766	0.773074	0.961431	not_signif
ENSMUSG00000007080	Pole	46.0013	-0.0036305	0.0624869	0.70837	0.947412	not_signif
ENSMUSG00000007097	Atp1a2	179.153	0.00091823	0.0623306	0.928903	0.98903	not_signif
ENSMUSG00000007122	Casq1	77.4178	-0.00247085	0.0625185	0.7844	0.963657	not_signif
ENSMUSG00000007207	Stx1a	4.63321	0.00071181	0.0628286	0.909057		not_signif
ENSMUSG00000007216	Zfp775	42.7936	-0.0205479	0.0663279	0.149704	0.645765	not_signif
ENSMUSG00000007338	Mrpl49	445.804	-0.0242308	0.056079	0.425921	0.859626	not_signif
ENSMUSG00000007379	Dennd2c	8.08299	0.00938287	0.0637353	0.201727		not_signif
ENSMUSG00000007411	Mark3	611.304	0.0061321	0.0552151	0.829802	0.972376	not_signif
ENSMUSG00000007415	Gatad1	559.49	-0.0430917	0.0592055	0.212883	0.714789	not_signif
ENSMUSG00000007458	M6pr	1879.32	0.0259682	0.038257	0.39497	0.841851	not_signif
ENSMUSG00000007476	Lrrc8a	559.941	0.0285818	0.0681869	0.178462	0.673619	not_signif
ENSMUSG00000007564	Ppp2r1a	1347.09	-0.0493677	0.0656645	0.166129	0.662951	not_signif
ENSMUSG00000007570	Fance	128.592	-0.0155461	0.0594646	0.52695	0.905208	not_signif
ENSMUSG00000007589	Tinf2	188.541	-0.013128	0.0612737	0.513514	0.900925	not_signif
ENSMUSG00000007591	Tssk4	1.21774	-0.00309523	0.0631455	0.367272		not_signif
ENSMUSG00000007594	Hapln4	302.135	-0.0106048	0.0619769	0.522854	0.905208	not_signif
ENSMUSG00000007603	Dus3l	189.144	-0.0265886	0.0654055	0.25813	0.758998	not_signif
ENSMUSG00000007610	Gtpbp3	164.45	-0.0107423	0.0618504	0.528446	0.905208	not_signif
ENSMUSG00000007613	Tgfbr1	324.485	0.105585	0.162944	0.0224329	0.325989	not_signif
ENSMUSG00000007617	Homer1	107.35	0.00825346	0.0598106	0.692883	0.94362	not_signif
ENSMUSG00000007646	Rad51c	12.5614	-0.00598017	0.0629495	0.480265		not_signif
ENSMUSG00000007655	Cav1	82.1428	0.0173701	0.0650783	0.202124	0.698323	not_signif
ENSMUSG00000007656	Arpp19	654.348	-0.155779	0.11784	0.0111627	0.24843	not_signif
ENSMUSG00000007659	Bcl2l1	791.687	0.00993885	0.0628133	0.451698	0.871878	not_signif
ENSMUSG00000007670	Khsrp	784.453	-0.0181854	0.0533698	0.55997	0.913616	not_signif
ENSMUSG00000007721	Ccdc124	407.803	-0.0324191	0.058885	0.310011	0.80043	not_signif
ENSMUSG00000007739	Cct4	1462.61	0.0211825	0.0527375	0.474905	0.879126	not_signif
ENSMUSG00000007777	0610009B22Rik	224.512	-0.0163496	0.0565222	0.563592	0.914665	not_signif
ENSMUSG00000007783	Cpt1c	6.63479	-0.00348071	0.0627538	0.661401		not_signif
ENSMUSG00000007805	Twist2	1.19221	-0.00115548	0.0630823	0.67124		not_signif
ENSMUSG00000007812	Zfp655	430.716	0.0498238	0.0708837	0.146164	0.640995	not_signif
ENSMUSG00000007815	Rhoa	2189.74	-0.0225501	0.0533445	0.474806	0.879126	not_signif
ENSMUSG00000007817	Zmiz1	789.426	-0.00344332	0.0595973	0.861483	0.977585	not_signif
ENSMUSG00000007827	Ankrd26	80.3303	0.0184117	0.0646243	0.265898	0.766332	not_signif
ENSMUSG00000007833	Aldh16a1	1556.14	0.0401819	0.0732708	0.115123	0.597639	not_signif
ENSMUSG00000007836	Hnrnpa0	361.296	0.00525195	0.0536891	0.882864	0.979738	not_signif
ENSMUSG00000007837	Prrg2	375.589	-0.119247	0.112834	0.0231521	0.328392	not_signif
ENSMUSG00000007850	Hnrnph1	597.926	-0.0324852	0.0636669	0.271861	0.771849	not_signif
ENSMUSG00000007867	Ift43	44.3343	-0.000217529	0.0600804	0.989482	0.998759	not_signif
ENSMUSG00000007872	Id3	670.544	0.0569971	0.103984	0.00878173	0.223299	not_signif
ENSMUSG00000007877	Tcap	94.3166	0.0012721	0.0623593	0.898769	0.983256	not_signif
ENSMUSG00000007880	Arid1a	853.974	-0.00443522	0.0507157	0.88297	0.979738	not_signif
ENSMUSG00000007888	Crlf1	1.66199	-0.00226441	0.0631037	0.450361		not_signif
ENSMUSG00000007891	Ctsd	7625.02	0.0396796	0.0489618	0.219459	0.720854	not_signif
ENSMUSG00000007892	Rplp1	5470.93	0.00322677	0.0500054	0.916693	0.987011	not_signif
ENSMUSG00000007950	Abhd8	84.944	-0.0806355	0.133889	0.0248509	0.338996	not_signif
ENSMUSG00000007987	Ift22	57.4991	-0.00760416	0.062476	0.542603	0.909567	not_signif
ENSMUSG00000007989	Fzd3	2.91295	-0.00285773	0.0630276	0.56204		not_signif
ENSMUSG00000008028	1700008O03Rik	1.45964	-0.000757613	0.06308	0.662901		not_signif
ENSMUSG00000008035	Mid1ip1	920.26	0.00473701	0.0627728	0.589986	0.92245	not_signif
ENSMUSG00000008036	Ap2s1	774.242	-0.0425361	0.0524293	0.226317	0.726507	not_signif
ENSMUSG00000008090	Fgfrl1	396.65	0.00361147	0.0607828	0.832075	0.972572	not_signif
ENSMUSG00000008129	4930432K21Rik	1.2665	0.000449681	0.0630821	0.898707		not_signif
ENSMUSG00000008136	Fhl2	4.97886	0.00683086	0.0632908	0.322934		not_signif
ENSMUSG00000008140	Emc10	1114.34	-0.0205286	0.0486158	0.558637	0.913616	not_signif
ENSMUSG00000008153	Clstn3	182.005	0.00324107	0.062248	0.770996	0.960645	not_signif
ENSMUSG00000008167	Fbxw9	357.697	-0.0917283	0.144377	0.0261862	0.347403	not_signif
ENSMUSG00000008193	Spib	9.2233	-0.00132066	0.06255	0.875699		not_signif
ENSMUSG00000008200	Fnbp4	190.44	-0.00227388	0.0589381	0.913073	0.986386	not_signif
ENSMUSG00000008206	Cers4	45.5881	0.00837288	0.0630636	0.417537	0.853706	not_signif
ENSMUSG00000008226	Scrn3	825.282	0.0822052	0.0834784	0.0524412	0.45108	not_signif
ENSMUSG00000008301	Phax	309.056	-0.0165049	0.0572257	0.551737	0.912897	not_signif
ENSMUSG00000008305	Tle1	718.949	-0.0217889	0.0634755	0.335252	0.81559	not_signif
ENSMUSG00000008307	1700109H08Rik	4.79636	-0.00564308	0.0633285	0.222941		not_signif
ENSMUSG00000008318	Relt	6.07932	-0.00392679	0.0628441	0.603136		not_signif
ENSMUSG00000008333	Snrpb2	150.77	0.0498573	0.0823291	0.0834248	0.537674	not_signif
ENSMUSG00000008348	Ubc	28061.9	-0.0151106	0.0641002	0.257973	0.758998	not_signif
ENSMUSG00000008373	Prpf31	278.086	0.00427114	0.0586621	0.847124	0.974933	not_signif
ENSMUSG00000008384	Sertad1	80.7197	-0.00250648	0.0619986	0.833022	0.972693	not_signif
ENSMUSG00000008393	Carhsp1	1673.72	-0.125464	0.0855225	0.0156433	0.284302	not_signif
ENSMUSG00000008398	Elk3	137.799	-0.000954924	0.0603273	0.954621	0.992468	not_signif
ENSMUSG00000008429	Herpud2	439.766	-0.0220373	0.0563116	0.463711	0.876038	not_signif
ENSMUSG00000008435	Rdh13	138.749	-0.0522632	0.0875607	0.0584221	0.471723	not_signif
ENSMUSG00000008450	Nutf2	35.1168	1.17439	0.400443	0.000125517	0.0154827	up
ENSMUSG00000008475	Arpc5	795.364	0.0128587	0.0442854	0.686482	0.941364	not_signif
ENSMUSG00000008496	Pou2f2	20.4422	-0.0150876	0.064965	0.137129	0.629756	not_signif
ENSMUSG00000008540	Mgst1	46506.2	0.0434045	0.0475429	0.163813	0.660807	not_signif
ENSMUSG00000008575	Nfib	948.979	-0.0159057	0.0604995	0.498023	0.892053	not_signif
ENSMUSG00000008601	Rab25	6.41805	0.0147361	0.0653225	0.0379781		not_signif
ENSMUSG00000008604	Ubqln4	724.351	-0.0606319	0.0926214	0.0630128	0.483658	not_signif
ENSMUSG00000008658	Rbfox1	2.93135	-0.0018369	0.0629996	0.673826		not_signif
ENSMUSG00000008668	Rps18	4872.38	-0.00990885	0.0466089	0.754494	0.956318	not_signif
ENSMUSG00000008682	Rpl10	692.713	-0.00340142	0.0581777	0.847392	0.974933	not_signif
ENSMUSG00000008683	Rps15a	1624.2	0.0244935	0.0545553	0.440029	0.866263	not_signif
ENSMUSG00000008690	Ncaph2	889.458	0.0149889	0.051891	0.650221	0.932136	not_signif
ENSMUSG00000008730	Hipk1	1077.79	-0.00373127	0.0562548	0.882451	0.979572	not_signif
ENSMUSG00000008734	Gprc5b	9.75159	0.00708591	0.0633983	0.25553		not_signif
ENSMUSG00000008763	Man1a2	531.889	-0.000637403	0.0594926	0.97301	0.996483	not_signif
ENSMUSG00000008822	Acyp1	84.8063	-0.0277778	0.0660014	0.241728	0.744615	not_signif
ENSMUSG00000008845	Cd163	350.421	0.0115028	0.0622082	0.486682	0.886823	not_signif
ENSMUSG00000008855	Hdac5	772.864	-0.0159981	0.0623182	0.42087	0.855987	not_signif
ENSMUSG00000008859	Rala	293.133	-0.044806	0.0759476	0.119305	0.607676	not_signif
ENSMUSG00000008892	Vdac3	1343.64	0.0444906	0.0533672	0.20832	0.706789	not_signif
ENSMUSG00000008958	Vps72	235.113	-0.173302	0.119244	0.00803199	0.213114	not_signif
ENSMUSG00000008976	Gabpa	618.401	0.0221727	0.059166	0.434974	0.863493	not_signif
ENSMUSG00000008999	Bmp7	54.0213	-0.0183274	0.0642154	0.295393	0.788671	not_signif
ENSMUSG00000009013	Dynll1	291.096	0.0285015	0.0688051	0.152059	0.647492	not_signif
ENSMUSG00000009030	Pdcl	304.364	-0.0084254	0.0602377	0.671583	0.935031	not_signif
ENSMUSG00000009035	Tmem184b	467.501	-0.00128026	0.0550657	0.959774	0.994308	not_signif
ENSMUSG00000009073	Nf2	549.987	-0.0337005	0.0645203	0.251078	0.75371	not_signif
ENSMUSG00000009076	Zmat5	94.2773	0.00437207	0.0586304	0.843412	0.974933	not_signif
ENSMUSG00000009079	Ewsr1	1206.88	0.0158353	0.0579107	0.552002	0.912897	not_signif
ENSMUSG00000009090	Ap1b1	1465.81	0.0137651	0.0521057	0.685134	0.940751	not_signif
ENSMUSG00000009092	Derl3	49.2215	-0.00909723	0.0636994	0.201125	0.697462	not_signif
ENSMUSG00000009097	Tbx1	3.54816	0.000892223	0.0629234	0.861406		not_signif
ENSMUSG00000009108	Gnat2	35.0186	0.00516449	0.0629302	0.513553	0.900925	not_signif
ENSMUSG00000009112	Bcl2l13	798.301	0.0683681	0.0905535	0.0684989	0.500889	not_signif
ENSMUSG00000009145	Dqx1	106.836	0.00761931	0.062249	0.574811	0.918638	not_signif
ENSMUSG00000009207	Lnpk	43.2417	-0.00154233	0.0610228	0.921077	0.987317	not_signif
ENSMUSG00000009246	Trpm5	2.43098	-0.00760898	0.0637231	0.0282771		not_signif
ENSMUSG00000009281	Rarres2	5996.51	-0.282298	0.127422	0.0011612	0.0701257	not_signif
ENSMUSG00000009291	Pttg1ip	3699.66	-0.0331582	0.0587429	0.304112	0.797057	not_signif
ENSMUSG00000009292	Trpm2	81.4562	-0.00479418	0.0625192	0.638937	0.931371	not_signif
ENSMUSG00000009293	Ube2g2	796.461	-0.0127559	0.0596737	0.576166	0.91865	not_signif
ENSMUSG00000009376	Met	1333.96	-0.0305432	0.0585986	0.329721	0.812542	not_signif
ENSMUSG00000009378	Slc16a12	609.624	0.0282788	0.0580801	0.366034	0.8305	not_signif
ENSMUSG00000009394	Syn2	1.28442	0.0016814	0.0630668	0.621469		not_signif
ENSMUSG00000009406	Elk1	93.9473	0.036306	0.0741085	0.0935267	0.558589	not_signif
ENSMUSG00000009418	Nav1	69.5578	0.0222719	0.0677911	0.0694557	0.50529	not_signif
ENSMUSG00000009470	Tnpo1	941.416	-0.0209931	0.0595651	0.456868	0.87339	not_signif
ENSMUSG00000009471	Myod1	1.22317	-0.00278002	0.0631379	0.379944		not_signif
ENSMUSG00000009535	Rnmt	175.661	0.0445146	0.0790103	0.0856018	0.541605	not_signif
ENSMUSG00000009545	Kcnq1	30.592	1.06646	0.270959	3.26391e-06	0.000822719	up
ENSMUSG00000009549	Srp14	451.04	0.00320732	0.0495958	0.912252	0.986386	not_signif
ENSMUSG00000009555	Cdk9	547.963	0.0152422	0.0538538	0.610607	0.926821	not_signif
ENSMUSG00000009563	Tor2a	553.473	-0.0167213	0.0527349	0.585925	0.921152	not_signif
ENSMUSG00000009566	Fpgs	3761.75	0.23652	0.118664	0.00235946	0.108563	not_signif
ENSMUSG00000009569	Mrtfb	541.8	0.0455597	0.0734629	0.141989	0.63446	not_signif
ENSMUSG00000009575	Cbx5	403.087	0.0541887	0.0841244	0.0838152	0.537917	not_signif
ENSMUSG00000009585	Apobec3	33.8993	0.0165146	0.0646825	0.23103	0.731372	not_signif
ENSMUSG00000009614	Sardh	16367.6	-0.0255055	0.0553417	0.41696	0.853706	not_signif
ENSMUSG00000009621	Vav2	931.706	-0.0114194	0.0574005	0.653261	0.932531	not_signif
ENSMUSG00000009630	Ppp2cb	413.287	0.0148609	0.0557849	0.601478	0.925527	not_signif
ENSMUSG00000009633	G0s2	649.808	0.00940513	0.0637565	0.194264	0.691374	not_signif
ENSMUSG00000009640	Dmap1	197.109	-0.00553101	0.0557187	0.833541	0.972693	not_signif
ENSMUSG00000009646	Pla2g12b	941.316	-0.0193175	0.0528241	0.522104	0.905173	not_signif
ENSMUSG00000009647	Mcu	316.668	-0.0897843	0.121295	0.0361751	0.390186	not_signif
ENSMUSG00000009654	Oit3	428.215	0.0320192	0.0671926	0.220944	0.722478	not_signif
ENSMUSG00000009681	Bcr	859.648	-0.12176	0.140778	0.0220443	0.324596	not_signif
ENSMUSG00000009687	Fxyd5	60.7228	-0.000266803	0.0603602	0.988388	0.998637	not_signif
ENSMUSG00000009731	Kcnd1	1.65233	-0.00482289	0.0632749	0.227426		not_signif
ENSMUSG00000009733	Tfcp2	138.731	0.00336244	0.0582616	0.88248	0.979572	not_signif
ENSMUSG00000009739	Pou6f1	125.061	-0.0107942	0.0625154	0.473272	0.879126	not_signif
ENSMUSG00000009741	Ubp1	751.299	-0.00445262	0.0459281	0.887192	0.980905	not_signif
ENSMUSG00000009772	Nuak2	179.648	0.0237015	0.0664326	0.20451	0.701822	not_signif
ENSMUSG00000009828	Ick	243.77	-0.249274	0.201614	0.00602147	0.183252	not_signif
ENSMUSG00000009863	Sdhb	3324.24	-0.0657548	0.0694457	0.101678	0.575689	not_signif
ENSMUSG00000009876	Cox4i2	1.29882	0.00182855	0.0630624	0.610331		not_signif
ENSMUSG00000009894	Snap47	1503.01	0.00724573	0.0546443	0.795656	0.966258	not_signif
ENSMUSG00000009905	Kdsr	233.285	0.00180251	0.0556941	0.926248	0.988701	not_signif
ENSMUSG00000009907	Vps4b	755.013	-0.0260761	0.0589422	0.379283	0.837203	not_signif
ENSMUSG00000009927	Rps25	3154.93	-0.021892	0.052015	0.478827	0.881829	not_signif
ENSMUSG00000009995	Taz	383.549	0.00315028	0.0565539	0.943173	0.991577	not_signif
ENSMUSG00000010021	Kif19a	4.17632	-0.00645116	0.0633569	0.256567		not_signif
ENSMUSG00000010025	Aldh3a2	3457.57	-0.0251043	0.0650013	0.273989	0.774493	not_signif
ENSMUSG00000010044	Zmynd10	2.63079	0.00429886	0.0631792	0.340541		not_signif
ENSMUSG00000010045	Tmem115	471.446	-0.0498965	0.0651264	0.160954	0.656904	not_signif
ENSMUSG00000010047	Hyal2	787.265	0.0435983	0.0688319	0.178464	0.673619	not_signif
ENSMUSG00000010048	Ifrd2	566.597	0.00253726	0.0528389	0.918495	0.987011	not_signif
ENSMUSG00000010051	Hyal1	580.388	0.0111058	0.0580914	0.643994	0.931638	not_signif
ENSMUSG00000010054	Tusc2	508.666	-0.0826738	0.0772973	0.0541577	0.456216	not_signif
ENSMUSG00000010057	Nprl2	244.128	-0.00863945	0.0537014	0.763614	0.959461	not_signif
ENSMUSG00000010064	Slc38a3	27539.8	0.150098	0.0613242	0.00159913	0.0882948	not_signif
ENSMUSG00000010067	Rassf1	83.5296	0.00249117	0.0616121	0.857346	0.976014	not_signif
ENSMUSG00000010080	Epn3	5.97075	0.0055724	0.0631761	0.368824		not_signif
ENSMUSG00000010095	Slc3a2	698.818	-0.0187268	0.0472058	0.562478	0.914495	not_signif
ENSMUSG00000010097	Nxf1	521.039	-0.0125403	0.0606191	0.545198	0.910591	not_signif
ENSMUSG00000010110	Stx5a	860.17	-0.0744951	0.129221	0.0180283	0.299169	not_signif
ENSMUSG00000010122	Slc47a1	1389.72	0.0724789	0.0846127	0.0662407	0.494449	not_signif
ENSMUSG00000010142	Tnfrsf13b	3.62801	0.00423449	0.0631531	0.369553		not_signif
ENSMUSG00000010154	Spire2	2.0018	-0.00332853	0.0631059	0.44425		not_signif
ENSMUSG00000010175	Prox1	1800.31	0.531825	0.286613	0.00165509	0.0900974	not_signif
ENSMUSG00000010205	Raver1	425.786	0.0320173	0.0575736	0.322293	0.807713	not_signif
ENSMUSG00000010277	2610507B11Rik	3809.13	-0.0123264	0.0543836	0.684432	0.940359	not_signif
ENSMUSG00000010290	AI597479	143.918	-0.0185953	0.0593574	0.47613	0.880358	not_signif
ENSMUSG00000010307	Tmem86a	109.443	-0.00310028	0.0598563	0.869798	0.978851	not_signif
ENSMUSG00000010342	Tex14	2.17226	-0.0017002	0.0630861	0.551957		not_signif
ENSMUSG00000010358	Ifi35	427.486	0.0422197	0.0663558	0.19501	0.691902	not_signif
ENSMUSG00000010362	Rdm1	106.869	-0.0546013	0.0899816	0.0539702	0.455779	not_signif
ENSMUSG00000010376	Nedd8	749.069	-0.0319339	0.0600935	0.306464	0.799185	not_signif
ENSMUSG00000010392	Gosr1	588.26	-0.0176665	0.061362	0.439625	0.866263	not_signif
ENSMUSG00000010406	Mrpl52	434.367	-0.0295874	0.0593892	0.339224	0.816704	not_signif
ENSMUSG00000010453	Kansl3	771.137	-0.134275	0.112135	0.0167263	0.292351	not_signif
ENSMUSG00000010461	Eya4	2.74739	-0.00202588	0.0630744	0.55073		not_signif
ENSMUSG00000010517	Faf1	637.292	0.0532811	0.0941063	0.0265614	0.350337	not_signif
ENSMUSG00000010538	Tsacc	23.6666	-0.00317651	0.0619667	0.796141	0.966258	not_signif
ENSMUSG00000010554	Mettl16	275.451	0.0265583	0.0638016	0.303379	0.796114	not_signif
ENSMUSG00000010601	Apol7a	1858.02	-0.0419603	0.0767315	0.102543	0.5769	not_signif
ENSMUSG00000010607	Pigyl	248.852	-0.0997744	0.113775	0.033965	0.378677	not_signif
ENSMUSG00000010608	Rbm25	587.515	0.000422148	0.0583164	0.986156	0.997514	not_signif
ENSMUSG00000010609	Psen2	4329.44	-0.0193493	0.0636915	0.324399	0.807713	not_signif
ENSMUSG00000010651	Acaa1b	17713.4	-0.0257772	0.0675826	0.168636	0.664784	not_signif
ENSMUSG00000010660	Plcd1	10.3561	-0.00118047	0.0625978	0.884324		not_signif
ENSMUSG00000010663	Fads1	10946.3	0.0225143	0.0546617	0.46907	0.877785	not_signif
ENSMUSG00000010721	Lmbr1	68.1898	0.0286603	0.0686452	0.160677	0.656439	not_signif
ENSMUSG00000010751	Tnfrsf22	40.7308	-0.0099241	0.0626856	0.465038	0.87631	not_signif
ENSMUSG00000010755	Cars	714.449	0.0188422	0.0583318	0.509458	0.898221	not_signif
ENSMUSG00000010760	Phlda2	3.19167	-0.00162177	0.0630145	0.699567		not_signif
ENSMUSG00000010797	Wnt2	51.9459	-0.0187816	0.0641595	0.301906	0.795048	not_signif
ENSMUSG00000010830	Kdelr3	5.46072	0.00257919	0.0628478	0.698897		not_signif
ENSMUSG00000010911	Apip	217.734	-0.00743174	0.0561441	0.777212	0.961975	not_signif
ENSMUSG00000010914	Pdhx	503.79	-3.48412e-05	0.0547372	0.999028	0.999743	not_signif
ENSMUSG00000010936	Vac14	439.173	-0.0396663	0.0566627	0.24872	0.751261	not_signif
ENSMUSG00000011008	Mcoln2	2.08131	0.00149343	0.0629984	0.734193		not_signif
ENSMUSG00000011034	Slc5a1	16.3608	0.00998644	0.0632177	0.380402		not_signif
ENSMUSG00000011096	Akt1s1	520.056	-0.014137	0.0559374	0.609083	0.926692	not_signif
ENSMUSG00000011114	Tbrg1	695.953	0.0392023	0.0645012	0.224002	0.724928	not_signif
ENSMUSG00000011148	Adssl1	377.13	0.00391628	0.0587916	0.864183	0.977821	not_signif
ENSMUSG00000011158	Brf1	238.619	-0.0210777	0.0582114	0.448946	0.871218	not_signif
ENSMUSG00000011179	Odc1	1316.54	-0.00679476	0.0602304	0.743621	0.953991	not_signif
ENSMUSG00000011254	Thg1l	36.1548	-0.00263951	0.0608753	0.870751	0.978969	not_signif
ENSMUSG00000011256	Adam19	23.9581	6.83612e-05	0.0622134	0.996167	0.999019	not_signif
ENSMUSG00000011257	Pabpc4	686.585	0.00419471	0.0592966	0.848902	0.974933	not_signif
ENSMUSG00000011263	Exoc3l2	117.343	0.00814285	0.0602188	0.68402	0.940052	not_signif
ENSMUSG00000011267	Zfp296	6.7241	-0.0155903	0.065509	0.0514247		not_signif
ENSMUSG00000011305	Plin5	1166.3	0.0152253	0.065301	0.0765559	0.524046	not_signif
ENSMUSG00000011306	Sugp1	278.084	9.23824e-05	0.0555134	0.990876	0.998759	not_signif
ENSMUSG00000011382	Dhdh	2579.88	-0.0147279	0.0582232	0.569987	0.91732	not_signif
ENSMUSG00000011427	Zfp790	141.891	-0.000809843	0.0588395	0.962825	0.994799	not_signif
ENSMUSG00000011463	Cpb1	164.542	-0.000739151	0.0630974	0.713931	0.948723	not_signif
ENSMUSG00000011658	Fuz	145.508	-0.00945599	0.0583837	0.688875	0.942205	not_signif
ENSMUSG00000011752	Pgam1	3472.89	-0.034203	0.0508032	0.311584	0.80043	not_signif
ENSMUSG00000011831	Evi5	1698.67	-0.163846	0.0825277	0.00382219	0.141592	not_signif
ENSMUSG00000011832	Evi5l	94.487	-0.00795551	0.0599286	0.695975	0.944548	not_signif
ENSMUSG00000011837	Snapc2	178.673	-0.0342914	0.0712885	0.137453	0.629756	not_signif
ENSMUSG00000011877	Git1	202.094	-0.100989	0.131578	0.0302499	0.366935	not_signif
ENSMUSG00000011884	Gltp	68.4119	0.0225405	0.0657784	0.228281	0.728313	not_signif
ENSMUSG00000011958	Bnip2	486.421	0.014137	0.0540099	0.638204	0.931371	not_signif
ENSMUSG00000011960	Ccnt1	347.863	0.00679696	0.061308	0.679546	0.937793	not_signif
ENSMUSG00000012017	Scarf2	42.1257	-0.00810098	0.0615882	0.614457	0.928114	not_signif
ENSMUSG00000012042	4930579F01Rik	1.334	0.0040607	0.063242	0.203394		not_signif
ENSMUSG00000012076	Brms1l	49.0264	0.00470943	0.0616589	0.740939	0.953785	not_signif
ENSMUSG00000012114	Med15	480.351	-0.00784627	0.0576818	0.748781	0.955223	not_signif
ENSMUSG00000012117	Dhdds	622.176	0.00420965	0.0558964	0.875265	0.979435	not_signif
ENSMUSG00000012123	Crybg2	9.82948	0.00197897	0.0627356	0.784266		not_signif
ENSMUSG00000012126	Ubxn11	1.33535	0.00212264	0.0631187	0.405963		not_signif
ENSMUSG00000012187	Mogat1	5.35628	0.004749	0.0631005	0.425308		not_signif
ENSMUSG00000012296	Tjap1	128.36	-0.0184545	0.065338	0.192803	0.690033	not_signif
ENSMUSG00000012350	Ehf	16.1206	-0.0189068	0.0662117	0.105333		not_signif
ENSMUSG00000012405	Rpl15	2069.46	0.0163688	0.0487251	0.605927	0.925527	not_signif
ENSMUSG00000012422	Tmem167	505.385	0.0114112	0.0605625	0.580208	0.920671	not_signif
ENSMUSG00000012428	Steap4	4253.57	1.1617	0.925996	0.00321145	0.127088	not_signif
ENSMUSG00000012429	Mplkip	74.9216	-0.00589775	0.0604972	0.746587	0.95443	not_signif
ENSMUSG00000012443	Kif11	20.8923	-0.0106247	0.0635123	0.321728	0.807713	not_signif
ENSMUSG00000012483	Rpa3	47.3259	0.00509322	0.06021	0.787763	0.964225	not_signif
ENSMUSG00000012519	Mlkl	69.8328	0.0390881	0.0794043	0.0261095	0.347403	not_signif
ENSMUSG00000012535	Tnpo3	974.681	-0.0493842	0.0636056	0.238646	0.740263	not_signif
ENSMUSG00000012609	Ttll5	164.733	-0.00922384	0.0615304	0.585194	0.921122	not_signif
ENSMUSG00000012640	Zfp715	101.596	-0.00103642	0.0586941	0.958264	0.993924	not_signif
ENSMUSG00000012705	Retn	2.95397	-0.000634654	0.0629684	0.886838		not_signif
ENSMUSG00000012848	Rps5	3681.52	-0.000974958	0.0432858	0.979624	0.996483	not_signif
ENSMUSG00000012889	Podnl1	1.66077	-0.00344764	0.0631646	0.335792		not_signif
ENSMUSG00000013033	Adgrl1	53.0862	-0.0118844	0.0637015	0.291534	0.785846	not_signif
ENSMUSG00000013076	Amotl1	180.921	0.0241563	0.0666318	0.20129	0.697744	not_signif
ENSMUSG00000013089	Etv5	84.8471	-0.0291988	0.0694273	0.138146	0.631837	not_signif
ENSMUSG00000013150	Gfod2	161.321	-0.0189714	0.0638139	0.321644	0.807713	not_signif
ENSMUSG00000013155	Enkd1	7.88317	0.00305786	0.0627023	0.706455		not_signif
ENSMUSG00000013160	Atp6v0d1	1338.01	-0.00680136	0.0461	0.826482	0.971973	not_signif
ENSMUSG00000013236	Ptprs	78.7444	-0.0141672	0.0642623	0.238114	0.739515	not_signif
ENSMUSG00000013275	Slc41a1	149.009	0.0224106	0.0681063	0.0479858	0.435733	not_signif
ENSMUSG00000013367	Iglon5	6.46724	-0.00115902	0.0626416	0.881311		not_signif
ENSMUSG00000013418	B4galnt2	7.59632	0.0141868	0.0653036	0.0106095		not_signif
ENSMUSG00000013419	Zfp651	26.1795	-0.0081802	0.0627435	0.485881	0.886716	not_signif
ENSMUSG00000013465	Nelfb	489.095	-0.0426396	0.0648366	0.201797	0.698323	not_signif
ENSMUSG00000013483	Card14	1.0619	0.00118654	0.0630937	0.631959		not_signif
ENSMUSG00000013495	Tmem175	148.179	-0.0142686	0.0613933	0.499799	0.893353	not_signif
ENSMUSG00000013539	Tango2	580.756	0.00696343	0.0578631	0.770766	0.960645	not_signif
ENSMUSG00000013584	Aldh1a2	6.25741	-0.00302416	0.0627498	0.694262		not_signif
ENSMUSG00000013593	Ndufs2	3766.59	-0.0796957	0.0493773	0.031384	0.370745	not_signif
ENSMUSG00000013622	Atraid	1068.87	0.0196095	0.0534655	0.527153	0.905208	not_signif
ENSMUSG00000013629	Cad	357.07	-0.00979432	0.0623832	0.504359	0.895075	not_signif
ENSMUSG00000013646	Sh3bp5l	291.677	0.0149407	0.0588124	0.554437	0.912897	not_signif
ENSMUSG00000013662	Atad1	721.345	0.0214008	0.0533376	0.494542	0.890031	not_signif
ENSMUSG00000013663	Pten	1777.08	0.0213754	0.052799	0.474847	0.879126	not_signif
ENSMUSG00000013698	Pea15a	326.785	0.0162258	0.0583105	0.557935	0.913616	not_signif
ENSMUSG00000013701	Timm23	1542.1	0.0291473	0.0523063	0.364	0.829679	not_signif
ENSMUSG00000013707	Tnfaip8l2	19.2291	-0.00923928	0.063028	0.420607		not_signif
ENSMUSG00000013736	Trnt1	189.472	-0.00467049	0.0578162	0.837756	0.973163	not_signif
ENSMUSG00000013766	Ly6g6e	1.89237	0.00170406	0.0630593	0.630269		not_signif
ENSMUSG00000013787	Ehmt2	1008.12	-0.130082	0.0631247	0.0050813	0.168554	not_signif
ENSMUSG00000013822	Elof1	425.365	-0.104594	0.0810456	0.0270189	0.353455	not_signif
ENSMUSG00000013833	Med16	386.761	0.00509878	0.0558558	0.84611	0.974933	not_signif
ENSMUSG00000013846	St3gal1	2987.2	0.0382679	0.0731974	0.137888	0.630942	not_signif
ENSMUSG00000013858	Tmem259	1350.69	-0.0957541	0.0747163	0.0330012	0.375659	not_signif
ENSMUSG00000013878	Rnf170	302.613	-0.0544784	0.0735205	0.125061	0.616009	not_signif
ENSMUSG00000013921	Clip3	8.50786	0.00526243	0.0632242	0.314329		not_signif
ENSMUSG00000013936	Myl2	40.9871	-0.0080398	0.0633628	0.317567	0.804323	not_signif
ENSMUSG00000013973	Dedd	418.142	-0.01667	0.0547919	0.570491	0.917325	not_signif
ENSMUSG00000013974	Mcemp1	1.51805	-0.00367196	0.0632126	0.231086		not_signif
ENSMUSG00000013997	Nit1	1674.82	0.0161048	0.0438308	0.614226	0.928114	not_signif
ENSMUSG00000014030	Pax5	10.6676	-0.00285004	0.0630341	0.532938		not_signif
ENSMUSG00000014039	Prdm15	69.877	0.00413134	0.061428	0.782941	0.963232	not_signif
ENSMUSG00000014074	Rnf168	195.405	0.0379101	0.066354	0.226273	0.726507	not_signif
ENSMUSG00000014075	Tctex1d2	14.5051	0.00735161	0.0629759	0.452983		not_signif
ENSMUSG00000014077	Chp1	4763.77	0.0203116	0.0509429	0.499907	0.893353	not_signif
ENSMUSG00000014158	Trpv4	8.69758	-0.00162636	0.0627028	0.827435		not_signif
ENSMUSG00000014164	Klhl3	138.733	-0.000730885	0.0608221	0.96288	0.994799	not_signif
ENSMUSG00000014177	Tvp23b	282.158	-0.0591404	0.0730301	0.111057	0.590152	not_signif
ENSMUSG00000014195	Dnajc7	769.042	-0.0278047	0.0608746	0.337873	0.816515	not_signif
ENSMUSG00000014198	Zfp385c	1.52822	-0.000160699	0.0630669	0.950616		not_signif
ENSMUSG00000014226	Cacybp	331.883	-0.0955664	0.145254	0.0273306	0.353933	not_signif
ENSMUSG00000014232	Cluap1	85.9188	-0.00805052	0.0605301	0.673289	0.935759	not_signif
ENSMUSG00000014243	Zswim7	106.725	0.00775614	0.0596634	0.71584	0.948723	not_signif
ENSMUSG00000014245	Pigl	63.1547	-0.0361738	0.0727315	0.122355	0.610942	not_signif
ENSMUSG00000014294	Ndufa2	1271.13	-0.0869296	0.0810917	0.047584	0.435733	not_signif
ENSMUSG00000014301	Pam16	57.0174	-0.00156841	0.0629526	0.750276	0.955223	not_signif
ENSMUSG00000014303	Glis2	25.6585	-0.000553208	0.0622087	0.956332	0.99302	not_signif
ENSMUSG00000014313	Cox6c	2669.72	-0.0655043	0.0636254	0.0959083	0.562497	not_signif
ENSMUSG00000014329	Bicc1	60.862	-0.0326076	0.0709137	0.131729	0.621399	not_signif
ENSMUSG00000014349	Ube2z	935.975	-0.0324559	0.0568045	0.314308	0.802063	not_signif
ENSMUSG00000014353	Tmem87b	386.436	0.030297	0.0728139	0.0265147	0.35031	not_signif
ENSMUSG00000014355	Anapc1	870.086	0.0103027	0.061254	0.578639	0.919478	not_signif
ENSMUSG00000014361	Mertk	255.82	0.0182632	0.0606618	0.452775	0.871878	not_signif
ENSMUSG00000014402	Tsg101	558.662	0.0131917	0.0497808	0.674987	0.936192	not_signif
ENSMUSG00000014418	Hps5	214.366	0.0194888	0.0618849	0.407021	0.847607	not_signif
ENSMUSG00000014426	Map3k4	502.552	-0.0614662	0.0718276	0.107144	0.581083	not_signif
ENSMUSG00000014444	Piezo1	113.35	0.00354966	0.0607595	0.834925	0.972693	not_signif
ENSMUSG00000014453	Blk	2.72522	-0.00692257	0.0634951	0.163132		not_signif
ENSMUSG00000014470	Rnf166	137.557	0.00309287	0.0584987	0.890275	0.981378	not_signif
ENSMUSG00000014496	Ankrd28	544.749	0.0338094	0.0647761	0.247899	0.751261	not_signif
ENSMUSG00000014498	Ankrd52	609.58	-0.0319176	0.0633558	0.277015	0.776241	not_signif
ENSMUSG00000014503	Pkd2l2	3.3235	0.00470952	0.0631492	0.385842		not_signif
ENSMUSG00000014504	Srp19	235.506	-0.0100862	0.0567353	0.689812	0.942205	not_signif
ENSMUSG00000014542	Clec4f	1721.06	-0.0371076	0.0700424	0.172147	0.667608	not_signif
ENSMUSG00000014547	Wdfy2	380.423	-0.140043	0.0868256	0.00974671	0.23529	not_signif
ENSMUSG00000014550	Rbsn	265.798	0.0203289	0.059833	0.438659	0.865394	not_signif
ENSMUSG00000014551	Mrps25	199.918	-0.038946	0.0726406	0.138759	0.631939	not_signif
ENSMUSG00000014554	Dguok	151.798	-0.0130876	0.0604004	0.550793	0.912897	not_signif
ENSMUSG00000014592	Camta1	31.836	0.0177025	0.0651518	0.200746	0.697462	not_signif
ENSMUSG00000014599	Csf1	190.673	-0.00760692	0.0628853	0.469675	0.877785	not_signif
ENSMUSG00000014601	Strip1	319.016	-0.23772	0.124129	0.00252962	0.111598	not_signif
ENSMUSG00000014602	Kif1a	5.34978	-0.00175201	0.0630244	0.647389		not_signif
ENSMUSG00000014606	Slc25a11	1288.8	-0.0223702	0.056462	0.459713	0.874769	not_signif
ENSMUSG00000014609	Chrne	1.94484	0.00355771	0.0631523	0.366625		not_signif
ENSMUSG00000014633	Cmc2	135.834	0.000201533	0.0585065	0.991663	0.998759	not_signif
ENSMUSG00000014668	Chfr	309.208	-0.00262174	0.0540071	0.924452	0.988474	not_signif
ENSMUSG00000014704	Hoxa2	4.11036	0.00418575	0.063068	0.46673		not_signif
ENSMUSG00000014725	Adam28	2.21539	-0.000938836	0.0630484	0.775529		not_signif
ENSMUSG00000014748	Tex261	1299.21	-0.067241	0.0570113	0.0799343	0.529924	not_signif
ENSMUSG00000014763	Fam120b	295.789	-0.0322365	0.0604766	0.296348	0.78992	not_signif
ENSMUSG00000014767	Tbp	110.011	0.0211306	0.0620451	0.38162	0.837974	not_signif
ENSMUSG00000014769	Psmb1	2094.67	-0.000232302	0.040303	0.99526	0.999019	not_signif
ENSMUSG00000014771	Pdcd2	180.091	-0.0246606	0.060359	0.378029	0.835859	not_signif
ENSMUSG00000014773	Dll1	67.4048	-0.000732876	0.0621923	0.943402	0.991577	not_signif
ENSMUSG00000014776	Nol3	23.0358	0.0149409	0.0641038	0.280004	0.77789	not_signif
ENSMUSG00000014778	Fhod1	86.901	0.00101851	0.0582175	0.964652	0.994854	not_signif
ENSMUSG00000014782	Plekhg4	1.43794	-0.00133505	0.0630487	0.699393		not_signif
ENSMUSG00000014786	Slc9a5	5.7476	-0.00387615	0.062874	0.593488		not_signif
ENSMUSG00000014791	Elmo3	441.359	-0.0377375	0.0647808	0.23061	0.731372	not_signif
ENSMUSG00000014837	4931428F04Rik	21.9377	-0.00991997	0.0626792	0.46573	0.87631	not_signif
ENSMUSG00000014846	Tppp3	12.4961	0.00889504	0.0634397	0.307854		not_signif
ENSMUSG00000014850	Msh3	197.609	-0.036662	0.0698309	0.1763	0.67111	not_signif
ENSMUSG00000014852	Adamts13	104.048	0.00151504	0.0586965	0.944781	0.991577	not_signif
ENSMUSG00000014856	Tmem208	459.869	-0.0257769	0.0530475	0.4234	0.857844	not_signif
ENSMUSG00000014859	E2f4	298.115	-0.0187392	0.0549661	0.531656	0.905208	not_signif
ENSMUSG00000014867	Surf4	5342.52	-0.0271942	0.0535092	0.392095	0.841851	not_signif
ENSMUSG00000014873	Surf2	137.408	0.024384	0.0638197	0.309926	0.80043	not_signif
ENSMUSG00000014905	Dnajb9	617.203	-0.0116513	0.064057	0.198547	0.695735	not_signif
ENSMUSG00000014907	Naf1	45.4392	0.0200096	0.0648184	0.265574	0.766223	not_signif
ENSMUSG00000014932	Yes1	279.494	0.0188712	0.0603249	0.453899	0.871964	not_signif
ENSMUSG00000014956	Ppp1cb	932.129	0.0243991	0.0550048	0.443115	0.866721	not_signif
ENSMUSG00000014959	Gorasp2	1804.69	-0.0491131	0.0692262	0.156917	0.652414	not_signif
ENSMUSG00000014980	Tsen15	74.4498	0.00509897	0.0596481	0.801379	0.966258	not_signif
ENSMUSG00000015002	Efr3a	876.959	0.00375428	0.0538234	0.893276	0.982107	not_signif
ENSMUSG00000015013	Trappc2l	187.5	0.0337135	0.0647801	0.256954	0.758998	not_signif
ENSMUSG00000015016	Acsf3	692.488	-0.0187063	0.0528999	0.545741	0.910591	not_signif
ENSMUSG00000015023	Ddx19a	487.264	0.002021	0.0546408	0.941877	0.991577	not_signif
ENSMUSG00000015027	Galns	216.738	0.0170563	0.0602713	0.482329	0.884625	not_signif
ENSMUSG00000015053	Gata2	11.9241	0.00940928	0.0635478	0.283043		not_signif
ENSMUSG00000015083	C8g	5571.11	-0.272111	0.0768054	2.26303e-05	0.00374855	not_signif
ENSMUSG00000015085	Entpd2	64.1169	0.00555174	0.0616859	0.703221	0.946683	not_signif
ENSMUSG00000015087	Rabl6	305.778	-0.02766	0.0662559	0.232178	0.732345	not_signif
ENSMUSG00000015090	Ptgds	48.6962	-4.30758	0.449373	9.58644e-23	5.55774e-19	down
ENSMUSG00000015092	Edf1	1951.86	-0.058029	0.0577531	0.121006	0.609704	not_signif
ENSMUSG00000015093	Clic3	6.40532	-0.0147018	0.0651459	0.0747471		not_signif
ENSMUSG00000015094	Npdc1	60.1609	0.0118488	0.060452	0.58281	0.921122	not_signif
ENSMUSG00000015095	Fbxw5	756.505	0.0142166	0.0517795	0.648626	0.932136	not_signif
ENSMUSG00000015112	Slc25a13	3351.61	0.0207017	0.0587656	0.463775	0.876038	not_signif
ENSMUSG00000015120	Ube2i	665.56	-0.00761584	0.053725	0.790022	0.965012	not_signif
ENSMUSG00000015126	Tsr3	207.362	0.0263686	0.0586982	0.37938	0.837203	not_signif
ENSMUSG00000015127	Unkl	359.414	-0.0246266	0.0618744	0.352033	0.8238	not_signif
ENSMUSG00000015133	Lrrk1	330.413	-0.0204183	0.063911	0.315449	0.803379	not_signif
ENSMUSG00000015134	Aldh1a3	10.1052	-0.0026556	0.0625329	0.768184		not_signif
ENSMUSG00000015143	Actn1	439.056	-0.0194169	0.0583026	0.481204	0.884286	not_signif
ENSMUSG00000015149	Sirt2	846.961	-0.00762813	0.0441668	0.823923	0.97197	not_signif
ENSMUSG00000015165	Hnrnpl	1137.05	0.00822985	0.0515274	0.7975	0.966258	not_signif
ENSMUSG00000015176	Nolc1	579.283	0.00388944	0.0608201	0.84009	0.973547	not_signif
ENSMUSG00000015189	Casd1	384.98	0.0566289	0.0824107	0.0916678	0.554385	not_signif
ENSMUSG00000015202	Cnksr3	169.746	0.000301073	0.0581982	0.990297	0.998759	not_signif
ENSMUSG00000015214	Mtmr1	458.015	0.00923506	0.0570026	0.726674	0.950286	not_signif
ENSMUSG00000015217	Hmgb3	165.527	0.0171182	0.061564	0.442261	0.866706	not_signif
ENSMUSG00000015222	Map2	10.9872	0.00476627	0.0629165	0.528504		not_signif
ENSMUSG00000015224	Cyp2j9	70.2973	0.00601915	0.0620537	0.654845	0.932531	not_signif
ENSMUSG00000015243	Abca1	3164.3	0.00833498	0.0594108	0.692642	0.943403	not_signif
ENSMUSG00000015247	Nipsnap3b	760.921	-0.0196758	0.049214	0.540187	0.90788	not_signif
ENSMUSG00000015289	Lage3	190.644	-0.00516613	0.0549947	0.798619	0.966258	not_signif
ENSMUSG00000015290	Ubl4a	431.112	-0.0380994	0.0601604	0.251849	0.755156	not_signif
ENSMUSG00000015291	Gdi1	809.132	0.0154779	0.0565937	0.586	0.921152	not_signif
ENSMUSG00000015305	Sash1	811.628	-0.00376059	0.0587777	0.861171	0.977585	not_signif
ENSMUSG00000015312	Gadd45b	57.8638	0.0325523	0.0748862	0.0120488	0.258633	not_signif
ENSMUSG00000015314	Slamf6	3.1121	-0.000805843	0.0629985	0.838186		not_signif
ENSMUSG00000015316	Slamf1	3.78274	-0.00220897	0.0630071	0.638223		not_signif
ENSMUSG00000015335	Zdhhc12	212.564	-0.0166767	0.0582215	0.530213	0.905208	not_signif
ENSMUSG00000015337	Endog	403.782	-0.0237861	0.0532663	0.453879	0.871964	not_signif
ENSMUSG00000015340	Cybb	181.215	-0.00448811	0.0599401	0.815104	0.969219	not_signif
ENSMUSG00000015341	Golga7	793.533	0.000951724	0.0443301	0.976473	0.996483	not_signif
ENSMUSG00000015342	Xk	63.4873	-0.0327906	0.0698787	0.160462	0.656439	not_signif
ENSMUSG00000015354	Pcolce2	33.1104	-0.022094	0.068182	0.0272391	0.353681	not_signif
ENSMUSG00000015355	Cd48	23.3173	-0.00430648	0.0620401	0.728803	0.950291	not_signif
ENSMUSG00000015357	Clpx	4686.93	0.0258185	0.0636605	0.311549	0.80043	not_signif
ENSMUSG00000015363	Trabd	1613.5	-0.146819	0.213232	0.0147968	0.277149	not_signif
ENSMUSG00000015377	Dennd6b	76.0996	-0.0359341	0.0717967	0.140952	0.63427	not_signif
ENSMUSG00000015396	Cd83	18.5695	-0.0294339	0.0721394	0.0292977		not_signif
ENSMUSG00000015405	Ace2	6.99674	0.000334189	0.0625983	0.968284		not_signif
ENSMUSG00000015437	Gzmb	5.14497	-0.00638693	0.0632697	0.323871		not_signif
ENSMUSG00000015452	Ager	1.62826	0.00140687	0.063041	0.703946		not_signif
ENSMUSG00000015461	Atf6b	470.911	-0.02164	0.0614322	0.391375	0.841851	not_signif
ENSMUSG00000015467	Egfl8	3.26596	-0.00390045	0.0631565	0.351695		not_signif
ENSMUSG00000015468	Notch4	53.4515	0.0460702	0.088522	0.0067495	0.195209	not_signif
ENSMUSG00000015474	Ppt2	628.774	-0.0434951	0.0510442	0.220374	0.722478	not_signif
ENSMUSG00000015476	Prrt1	2.68662	0.000761051	0.0629442	0.874748		not_signif
ENSMUSG00000015478	Rnf5	939.709	-0.084756	0.0630229	0.041244	0.414406	not_signif
ENSMUSG00000015488	Cacfd1	615.28	-0.0528628	0.0880941	0.056181	0.462395	not_signif
ENSMUSG00000015501	Hivep2	190.892	-0.0237797	0.0660303	0.22501	0.725577	not_signif
ENSMUSG00000015519	2310057J18Rik	2.06042	0.000639451	0.0631139	0.660045		not_signif
ENSMUSG00000015522	Arnt	604.882	0.00356997	0.0551638	0.894964	0.982107	not_signif
ENSMUSG00000015533	Itga2	7.74164	0.00381347	0.0632239			not_signif
ENSMUSG00000015536	Mocs2	1382.24	-0.00482569	0.0491421	0.878783	0.979572	not_signif
ENSMUSG00000015542	Nat9	452.897	-0.00582428	0.0548965	0.831815	0.972546	not_signif
ENSMUSG00000015568	Lpl	597.08	-0.0354536	0.0738148	0.0897612	0.552776	not_signif
ENSMUSG00000015575	Atp6v0e	442.487	0.0694916	0.078599	0.0758648	0.522577	not_signif
ENSMUSG00000015597	Zfp318	379.574	-0.0177894	0.0632779	0.353956	0.823985	not_signif
ENSMUSG00000015599	Ttbk1	25.0099	0.012553	0.0643888	0.146243	0.640995	not_signif
ENSMUSG00000015605	Srf	185.157	-0.038957	0.0716484	0.154156	0.650923	not_signif
ENSMUSG00000015619	Gata3	3.62925	0.002645	0.0630445	0.549739		not_signif
ENSMUSG00000015627	Gata5	4.57672	0.00909165	0.0638791	0.0920499		not_signif
ENSMUSG00000015647	Lama5	77.5293	-0.00712704	0.0630599	0.425198	0.858779	not_signif
ENSMUSG00000015652	Steap1	2.23249	0.000851676	0.0629707	0.851653		not_signif
ENSMUSG00000015653	Steap2	94.5956	0.0281207	0.0693039	0.126156	0.61799	not_signif
ENSMUSG00000015656	Hspa8	23814.1	-0.0275295	0.0701634	0.0715811	0.510087	not_signif
ENSMUSG00000015659	Serac1	47.102	-0.00331395	0.0611119	0.831851	0.972546	not_signif
ENSMUSG00000015668	Pdzd11	255.926	-0.00703494	0.0568704	0.790841	0.965041	not_signif
ENSMUSG00000015671	Psma2	1320.03	-0.0232569	0.0505944	0.472735	0.879126	not_signif
ENSMUSG00000015672	Mrpl32	280.433	-0.0568712	0.0736586	0.115372	0.597828	not_signif
ENSMUSG00000015697	Setdb1	471.32	0.0282395	0.0578255	0.366816	0.831358	not_signif
ENSMUSG00000015702	Anxa9	19.0221	-0.000346567	0.0619716	0.975188		not_signif
ENSMUSG00000015711	Prune1	337.214	-0.0244176	0.0597164	0.39359	0.841851	not_signif
ENSMUSG00000015714	Cers2	5504.89	-0.0393276	0.0505712	0.257249	0.758998	not_signif
ENSMUSG00000015733	Capza2	854.68	0.0622561	0.0718334	0.107218	0.581083	not_signif
ENSMUSG00000015745	Plekho1	71.933	-0.0128518	0.0635022	0.338446	0.816557	not_signif
ENSMUSG00000015747	Vps45	148.095	0.00515282	0.0593929	0.800336	0.966258	not_signif
ENSMUSG00000015748	Prpf3	181.406	-0.0236025	0.0651493	0.263576	0.764232	not_signif
ENSMUSG00000015749	Anp32e	353.883	0.0230403	0.0627946	0.351294	0.8238	not_signif
ENSMUSG00000015750	Aph1a	1480.33	0.00399714	0.0515291	0.891462	0.981385	not_signif
ENSMUSG00000015755	Tab2	1563.69	0.0235636	0.0636423	0.345692	0.820237	not_signif
ENSMUSG00000015757	Ppil4	197.187	0.0122422	0.059251	0.603026	0.925527	not_signif
ENSMUSG00000015759	Cnih1	770.54	0.00576754	0.0506722	0.850064	0.975013	not_signif
ENSMUSG00000015766	Eps8	31.6713	0.0486115	0.0903961	0.0139624	0.271709	not_signif
ENSMUSG00000015776	Med22	375.208	-0.0453612	0.0619737	0.186331	0.684354	not_signif
ENSMUSG00000015790	Surf1	550.057	-0.0393382	0.0619112	0.235597	0.737511	not_signif
ENSMUSG00000015804	Med28	305.536	0.0159216	0.0572529	0.571731	0.917623	not_signif
ENSMUSG00000015806	Qdpr	8507.79	0.0142029	0.0592714	0.57866	0.919478	not_signif
ENSMUSG00000015812	Gnrh1	1.58642	-0.00157725	0.0630422	0.674538		not_signif
ENSMUSG00000015837	Sqstm1	8194.64	-0.0285114	0.049969	0.385166	0.839878	not_signif
ENSMUSG00000015839	Nfe2l2	771.682	-0.00494988	0.0588906	0.818667	0.970192	not_signif
ENSMUSG00000015843	Rxrg	79.5916	-0.00841297	0.0623111	0.543328	0.909992	not_signif
ENSMUSG00000015846	Rxra	8886.11	0.103144	0.122674	0.0294991	0.364339	not_signif
ENSMUSG00000015850	Adamtsl4	58.9645	0.00527248	0.0625957	0.603945	0.925527	not_signif
ENSMUSG00000015852	Fcrls	1.62848	0.00327978	0.0631595	0.334872		not_signif
ENSMUSG00000015854	Cd5l	1577.12	-0.0355547	0.0726452	0.0967579	0.565249	not_signif
ENSMUSG00000015869	Prpsap1	994.73	-0.0912042	0.0940268	0.0431013	0.419742	not_signif
ENSMUSG00000015879	Fam184b	5.07062	0.0111103	0.0642346	0.0972969		not_signif
ENSMUSG00000015880	Ncapg	2.43994	-0.00026046	0.0630069	0.938144		not_signif
ENSMUSG00000015882	Lcorl	98.068	-0.066427	0.107099	0.0349803	0.383362	not_signif
ENSMUSG00000015889	Lta4h	654.374	0.0103448	0.0464801	0.743816	0.953991	not_signif
ENSMUSG00000015890	Amdhd1	3669.52	-0.060496	0.0792114	0.0918725	0.554824	not_signif
ENSMUSG00000015932	Dstn	2468.2	0.0696654	0.0581664	0.0681474	0.500107	not_signif
ENSMUSG00000015937	H2afy	1154.2	0.000239719	0.0489392	0.995741	0.999019	not_signif
ENSMUSG00000015942	Gtf2ird2	92.7896	-0.0206732	0.0655141	0.222737	0.724186	not_signif
ENSMUSG00000015943	Bola1	176.422	-0.015293	0.0583125	0.55417	0.912897	not_signif
ENSMUSG00000015944	Castor2	121.167	-0.00783596	0.0622874	0.561004	0.914225	not_signif
ENSMUSG00000015947	Fcgr1	56.6209	-0.0153314	0.0643546	0.248263	0.751261	not_signif
ENSMUSG00000015950	Ncf1	59.1157	-0.0106802	0.0629622	0.37319	0.832606	not_signif
ENSMUSG00000015957	Wnt11	1.53809	0.00113437	0.0630304	0.759708		not_signif
ENSMUSG00000015961	Adss	574.978	-0.00275428	0.0522166	0.925601	0.988701	not_signif
ENSMUSG00000015966	Il17rb	172.341	0.0783391	0.130553	0.024991	0.339858	not_signif
ENSMUSG00000015968	Cacna1d	25.5984	-0.0129651	0.0637556	0.299411	0.79259	not_signif
ENSMUSG00000015970	Chdh	3984.92	-0.0360835	0.057383	0.28345	0.779933	not_signif
ENSMUSG00000015971	Actr8	448.562	0.0477176	0.0624534	0.178263	0.673619	not_signif
ENSMUSG00000015980	Lrrc27	7.88184	-0.000732919	0.062767	0.911116		not_signif
ENSMUSG00000015981	Stk32c	2.56704	0.000389145	0.0629518	0.934836		not_signif
ENSMUSG00000015994	Fnta	466.244	-0.0288114	0.0599167	0.348632	0.821418	not_signif
ENSMUSG00000016018	Mtrex	429.311	0.022462	0.0597277	0.416679	0.853706	not_signif
ENSMUSG00000016024	Lbp	2430.48	0.0266737	0.0697838	0.0703963	0.508564	not_signif
ENSMUSG00000016028	Celsr1	605.546	0.00924132	0.0595833	0.668541	0.935031	not_signif
ENSMUSG00000016087	Fli1	26.8648	-0.00589762	0.0616836	0.687904	0.941852	not_signif
ENSMUSG00000016128	Stard13	572.128	-0.0157945	0.0614944	0.458866	0.874494	not_signif
ENSMUSG00000016181	Diexf	138.389	0.0103962	0.0625784	0.474494	0.879126	not_signif
ENSMUSG00000016194	Hsd11b1	6922.75	-0.0335341	0.0644188	0.273326	0.774491	not_signif
ENSMUSG00000016206	H2-M3	36.9968	-0.0147321	0.0628983	0.396909	0.842688	not_signif
ENSMUSG00000016239	Lonrf3	45.4726	-0.0241046	0.0674637	0.142503	0.635262	not_signif
ENSMUSG00000016252	Atp5e	2143.72	-0.0516348	0.0572622	0.157697	0.6535	not_signif
ENSMUSG00000016253	Nelfcd	538.249	-0.0146432	0.052475	0.630684	0.931263	not_signif
ENSMUSG00000016255	Tubb1	1.72975	0.00155436	0.0630912	0.579502		not_signif
ENSMUSG00000016256	Ctsz	3903.02	-0.00854984	0.0472155	0.784194	0.963621	not_signif
ENSMUSG00000016257	Prelid3b	443.857	-0.010203	0.0580119	0.677242	0.936798	not_signif
ENSMUSG00000016262	Sertad4	6.34909	0.00484639	0.0629144	0.533502		not_signif
ENSMUSG00000016308	Ube2a	291.273	-0.0425852	0.0650183	0.202122	0.698323	not_signif
ENSMUSG00000016319	Slc25a5	6752.48	0.00547184	0.0541696	0.845627	0.974933	not_signif
ENSMUSG00000016344	Ppdpf	889.405	-0.0932415	0.0878379	0.0417226	0.417184	not_signif
ENSMUSG00000016349	Eef1a2	85.9378	-0.00316378	0.0624925	0.741219	0.953877	not_signif
ENSMUSG00000016356	Col20a1	22.9613	-0.0017734	0.0624538	0.845788	0.974933	not_signif
ENSMUSG00000016382	Pls3	1329.55	-0.00196109	0.052848	0.939644	0.991577	not_signif
ENSMUSG00000016386	Mpped2	2.77041	-0.00400612	0.063229	0.22357		not_signif
ENSMUSG00000016409	Nkap	134.089	-0.0150613	0.0593429	0.538749	0.907396	not_signif
ENSMUSG00000016427	Ndufa1	989.141	-0.0244714	0.0539226	0.432215	0.862573	not_signif
ENSMUSG00000016458	Wt1	2.95013	0.00243136	0.0629986	0.621891		not_signif
ENSMUSG00000016477	E2f3	114.175	0.00790846	0.0592998	0.716745	0.948723	not_signif
ENSMUSG00000016481	Cr1l	693.927	0.0457053	0.057137	0.200392	0.697462	not_signif
ENSMUSG00000016487	Ppfibp1	533.034	0.0673741	0.105067	0.0424258	0.418617	not_signif
ENSMUSG00000016493	Cd46	6.22982	-0.00346706	0.0630345	0.502812		not_signif
ENSMUSG00000016494	Cd34	60.1064	0.028014	0.0675872	0.195494	0.691948	not_signif
ENSMUSG00000016495	Plgrkt	40.2967	0.0013252	0.0603831	0.941233	0.991577	not_signif
ENSMUSG00000016496	Cd274	25.2752	0.00645361	0.0626714	0.54635	0.910715	not_signif
ENSMUSG00000016503	Gtf3a	162.757	-0.0418929	0.0714824	0.159645	0.655431	not_signif
ENSMUSG00000016510	Mtif3	403.523	0.0339764	0.0688781	0.187346	0.686559	not_signif
ENSMUSG00000016520	Lnx2	410.648	0.000853734	0.0548104	0.97337	0.996483	not_signif
ENSMUSG00000016526	Dyrk3	24.5687	-0.0072403	0.0626379	0.528321	0.905208	not_signif
ENSMUSG00000016528	Mapkapk2	1385.42	0.00491528	0.0514462	0.876346	0.979527	not_signif
ENSMUSG00000016534	Lamp2	7869.04	0.0937154	0.08623	0.0386239	0.401294	not_signif
ENSMUSG00000016541	Atxn10	1055.14	-0.0274254	0.0511973	0.404321	0.846651	not_signif
ENSMUSG00000016552	Foxred2	5.87435	-0.000360586	0.0628286	0.951083		not_signif
ENSMUSG00000016554	Eif3d	1577.44	-0.00034883	0.0497734	0.989614	0.998759	not_signif
ENSMUSG00000016559	H3f3b	2514.19	0.0925376	0.180457	0.0148435	0.277149	not_signif
ENSMUSG00000016619	Nup50	653.766	0.0405716	0.0723044	0.151694	0.647492	not_signif
ENSMUSG00000016624	Phf21b	3.51333	0.00333143	0.0630266	0.534658		not_signif
ENSMUSG00000016637	Ift27	138.619	-0.00598489	0.0579926	0.803226	0.966258	not_signif
ENSMUSG00000016664	Pacsin2	1100.44	-0.0668571	0.078766	0.0849316	0.540495	not_signif
ENSMUSG00000016756	Cmah	3010.35	0.0291358	0.0654609	0.258488	0.759075	not_signif
ENSMUSG00000016757	Ttll12	294.037	-0.0449687	0.0681877	0.17322	0.667774	not_signif
ENSMUSG00000016758	Bik	64.6479	-0.0171497	0.0656907	0.105545	0.579663	not_signif
ENSMUSG00000016763	Scube1	3.26876	0.00344758	0.0630134	0.538366		not_signif
ENSMUSG00000016831	Tox4	665.245	0.015826	0.0567013	0.578807	0.919478	not_signif
ENSMUSG00000016833	Mrps18c	315.462	-0.0196878	0.058227	0.478981	0.881833	not_signif
ENSMUSG00000016918	Sulf1	28.1191	0.00444626	0.0626128	0.640723	0.931638	not_signif
ENSMUSG00000016921	Srsf6	923.385	0.0148089	0.0596479	0.539125	0.907396	not_signif
ENSMUSG00000016933	Plcg1	866.269	-0.373526	0.0667592	1.2453e-09	1.11071e-06	not_signif
ENSMUSG00000016940	Kctd2	215.881	0.00689253	0.0594546	0.74557	0.954284	not_signif
ENSMUSG00000016942	Tmprss6	10459.6	-0.0530039	0.0547888	0.146833	0.641152	not_signif
ENSMUSG00000016946	Kctd5	76.1633	0.0088601	0.0609693	0.628894	0.931263	not_signif
ENSMUSG00000016984	Etaa1	86.1901	-0.00704555	0.0595206	0.742302	0.953991	not_signif
ENSMUSG00000017002	Slpi	58.7489	0.0145774	0.0642057	0.257842	0.758998	not_signif
ENSMUSG00000017007	Rbpjl	3.63078	-0.00155778	0.0629929	0.727891		not_signif
ENSMUSG00000017009	Sdc4	7350.35	-0.0108391	0.0621451	0.558081	0.913616	not_signif
ENSMUSG00000017057	Il13ra1	505.325	0.435735	0.255732	0.00229378	0.107243	not_signif
ENSMUSG00000017119	Nbr1	3730.49	-0.0403099	0.0605864	0.227839	0.727367	not_signif
ENSMUSG00000017132	Cyth1	581.724	0.0243224	0.0666673	0.199939	0.697282	not_signif
ENSMUSG00000017144	Rnd3	227.141	0.00332821	0.061142	0.832779	0.972693	not_signif
ENSMUSG00000017146	Brca1	33.4321	0.524446	0.438154	0.00378931	0.140824	not_signif
ENSMUSG00000017167	Cntnap1	20.9389	0.0124757	0.0642856	0.168807	0.664784	not_signif
ENSMUSG00000017176	Nt5c3b	44.7154	-0.00503508	0.0614766	0.736019	0.952259	not_signif
ENSMUSG00000017188	Coa3	620.871	-0.00777822	0.0574234	0.813433	0.969164	not_signif
ENSMUSG00000017195	Zpbp2	1.85437	-0.00133858	0.0630183	0.737607		not_signif
ENSMUSG00000017210	Med24	367.978	-0.00533109	0.0578019	0.821666	0.97157	not_signif
ENSMUSG00000017221	Psmd3	2087.97	0.0311302	0.0496206	0.350258	0.823425	not_signif
ENSMUSG00000017264	Exosc10	451.634	-0.0014414	0.0540945	0.958226	0.993924	not_signif
ENSMUSG00000017286	Glod4	642.046	0.0248631	0.0480372	0.447893	0.870589	not_signif
ENSMUSG00000017288	Vps53	631.575	0.0147191	0.0490775	0.644872	0.931875	not_signif
ENSMUSG00000017291	Taok1	569.135	-0.00272231	0.0548316	0.91997	0.987254	not_signif
ENSMUSG00000017299	Dnttip1	198.656	0.00512874	0.0548272	0.85241	0.975467	not_signif
ENSMUSG00000017300	Tnnc2	312.418	-0.000142378	0.0625754	0.982818	0.996483	not_signif
ENSMUSG00000017307	Acot8	211.39	-0.048262	0.0683771	0.15585	0.651796	not_signif
ENSMUSG00000017309	Cd300lg	233.564	0.0143898	0.0586155	0.569993	0.91732	not_signif
ENSMUSG00000017314	Mpp2	4.68312	-0.00254407	0.0629455	0.651735		not_signif
ENSMUSG00000017344	Vtn	54615.4	0.0345671	0.0625124	0.255286	0.75833	not_signif
ENSMUSG00000017376	Nlk	144.756	-0.00700674	0.0606534	0.700631	0.946117	not_signif
ENSMUSG00000017386	Traf4	714.755	-0.0431872	0.0725412	0.144182	0.638332	not_signif
ENSMUSG00000017390	Aldoc	444.533	0.143515	0.224273	0.0150071	0.278444	not_signif
ENSMUSG00000017400	Stac2	1.15474	0.00204165	0.0630965	0.51636		not_signif
ENSMUSG00000017404	Rpl19	5048.64	-0.0221256	0.0415764	0.485994	0.886716	not_signif
ENSMUSG00000017405	Nek8	63.901	-0.00608029	0.0608592	0.72558	0.950236	not_signif
ENSMUSG00000017417	Plxdc1	8.7932	-0.00680244	0.0631035	0.413741		not_signif
ENSMUSG00000017418	Arl5b	310.097	-0.143948	0.260326	0.013572	0.267638	not_signif
ENSMUSG00000017421	Zfp207	692.587	-0.0416809	0.0689402	0.177155	0.671993	not_signif
ENSMUSG00000017428	Psmd11	2248.84	0.0274236	0.0547485	0.359559	0.825581	not_signif
ENSMUSG00000017446	C1qtnf1	199.305	0.0452291	0.0793876	0.0875683	0.548086	not_signif
ENSMUSG00000017453	Pipox	4379.86	0.00186648	0.0501256	0.959437	0.994308	not_signif
ENSMUSG00000017466	Timp2	219.882	0.0164083	0.0596711	0.502149	0.894793	not_signif
ENSMUSG00000017478	Zc3h18	811.753	0.0173321	0.0516519	0.563728	0.914665	not_signif
ENSMUSG00000017485	Top2b	638.392	-0.0366986	0.0737116	0.10671	0.581083	not_signif
ENSMUSG00000017491	Rarb	37.6654	-0.0259148	0.0694447	0.0671046	0.49654	not_signif
ENSMUSG00000017493	Igfbp4	20035.5	-0.0268844	0.0483452	0.450903	0.871878	not_signif
ENSMUSG00000017499	Cdc6	3.13848	-0.00298426	0.0630987	0.461064		not_signif
ENSMUSG00000017548	Suz12	360.564	0.0348969	0.0633239	0.257408	0.758998	not_signif
ENSMUSG00000017550	Atad5	25.2006	-0.000691212	0.0618199	0.954619	0.992468	not_signif
ENSMUSG00000017561	Crlf3	132.808	0.0011868	0.0559339	0.967644	0.995435	not_signif
ENSMUSG00000017607	Tns4	8.17266	-0.00418191	0.0628933	0.565633		not_signif
ENSMUSG00000017615	Tnfaip1	668.473	0.0211162	0.0514642	0.522779	0.905208	not_signif
ENSMUSG00000017631	Abr	88.8222	0.0533197	0.089663	0.0511794	0.448545	not_signif
ENSMUSG00000017639	Rab11fip4	204.077	0.0163085	0.0630407	0.378689	0.836682	not_signif
ENSMUSG00000017652	Cd40	8.73528	-0.00908031	0.0638486	0.104626		not_signif
ENSMUSG00000017664	Slc35c2	442.179	-0.0228966	0.0571156	0.441017	0.866263	not_signif
ENSMUSG00000017667	Zfp334	28.4797	-0.000406022	0.0613731	0.97635	0.996483	not_signif
ENSMUSG00000017670	Elmo2	196.402	-0.0135576	0.0589582	0.578202	0.919399	not_signif
ENSMUSG00000017677	Wsb1	201.812	0.00311578	0.0623416	0.76505	0.959727	not_signif
ENSMUSG00000017679	Ttpal	372.974	0.0235434	0.0675873	0.124069	0.614208	not_signif
ENSMUSG00000017686	Rhot1	542.623	0.0219204	0.0572434	0.457453	0.874104	not_signif
ENSMUSG00000017688	Hnf4g	1.10051	-0.00125237	0.0630404	0.72779		not_signif
ENSMUSG00000017692	Rhbdl3	2.81421	-0.000669838	0.0629316	0.892181		not_signif
ENSMUSG00000017697	Ada	35.7869	0.0153687	0.0650536	0.13585	0.626695	not_signif
ENSMUSG00000017707	Serinc3	3529.33	0.0203216	0.0650826	0.250672	0.753382	not_signif
ENSMUSG00000017713	Tha1	79.4529	0.0288838	0.0686685	0.163848	0.660807	not_signif
ENSMUSG00000017715	Pgs1	202.744	0.0069663	0.0581419	0.764953	0.959709	not_signif
ENSMUSG00000017716	Birc5	10.6727	-0.004785	0.0630198	0.481911		not_signif
ENSMUSG00000017718	Afmid	2788.02	0.00577959	0.0579321	0.801309	0.966258	not_signif
ENSMUSG00000017721	Pigt	1065.81	-0.10444	0.0567355	0.0123599	0.259497	not_signif
ENSMUSG00000017723	Wfdc2	58.156	0.0195988	0.0665486	0.0950771	0.560002	not_signif
ENSMUSG00000017734	Dbndd2	102.615	0.00635689	0.0632976	0.308123	0.80043	not_signif
ENSMUSG00000017737	Mmp9	13.7483	-0.0132468	0.0645483	0.139897		not_signif
ENSMUSG00000017740	Slc12a5	19.7251	-0.0042694	0.0626637	0.633743	0.931263	not_signif
ENSMUSG00000017747	Ghdc	326.084	-0.0820943	0.0966639	0.0521327	0.450429	not_signif
ENSMUSG00000017754	Pltp	1465.97	0.514541	0.363078	0.00312583	0.126074	not_signif
ENSMUSG00000017756	Slc12a7	1313.61	0.0143696	0.0594837	0.553515	0.912897	not_signif
ENSMUSG00000017760	Ctsa	2846.85	0.0390553	0.0631022	0.220924	0.722478	not_signif
ENSMUSG00000017764	Zswim1	86.2533	-0.00955847	0.0605715	0.626172	0.931214	not_signif
ENSMUSG00000017765	Slc12a4	389.876	0.0988033	0.135195	0.0299353	0.364916	not_signif
ENSMUSG00000017774	Myo1c	808.911	0.129016	0.097049	0.0163824	0.29008	not_signif
ENSMUSG00000017776	Crk	1009.73	0.00513286	0.0519358	0.863353	0.977585	not_signif
ENSMUSG00000017778	Cox7c	2153.39	-0.0961533	0.0700339	0.0296048	0.364567	not_signif
ENSMUSG00000017781	Pitpna	790.891	0.0129155	0.0487905	0.685981	0.941184	not_signif
ENSMUSG00000017801	Mlx	581.336	0.0239799	0.0636139	0.318511	0.804956	not_signif
ENSMUSG00000017802	Retreg3	1856.93	-0.0081079	0.0463932	0.797462	0.966258	not_signif
ENSMUSG00000017817	Jph2	25.609	-0.00358588	0.062463	0.718217	0.948723	not_signif
ENSMUSG00000017830	Dhx58	292.405	0.0324295	0.0703687	0.146202	0.640995	not_signif
ENSMUSG00000017831	Rab5a	530.245	-0.0247245	0.0597224	0.39229	0.841851	not_signif
ENSMUSG00000017837	Nkiras2	308.339	-0.0216093	0.0573131	0.459801	0.874769	not_signif
ENSMUSG00000017843	Ppp2r5c	743.479	-0.0049652	0.0475349	0.873506	0.97897	not_signif
ENSMUSG00000017858	Ift52	408.683	-0.00671954	0.0525506	0.814739	0.969219	not_signif
ENSMUSG00000017861	Mybl2	5.14075	0.00219242	0.0629218	0.697895		not_signif
ENSMUSG00000017868	Sgk2	1125	-0.0132795	0.0627146	0.404556	0.846651	not_signif
ENSMUSG00000017897	Eya2	1.7408	0.00392557	0.0631837	0.316764		not_signif
ENSMUSG00000017929	B4galt5	338.556	-0.445406	0.179778	0.000467521	0.0392819	not_signif
ENSMUSG00000017950	Hnf4a	13275.3	-0.00613279	0.0605015	0.736982	0.953011	not_signif
ENSMUSG00000017969	Ptgis	30.0099	-0.00954506	0.06216	0.530766	0.905208	not_signif
ENSMUSG00000017978	Cadps2	290.713	0.157373	0.132378	0.0123883	0.259497	not_signif
ENSMUSG00000017999	Ddx27	442.645	0.00407137	0.0566055	0.881372	0.979572	not_signif
ENSMUSG00000018001	Cyth3	82.0949	0.00184466	0.0609054	0.909716	0.98623	not_signif
ENSMUSG00000018008	Cyth4	76.9366	-0.0278058	0.0687142	0.15032	0.647345	not_signif
ENSMUSG00000018012	Rac3	2.96707	-0.00165827	0.0629478	0.743441		not_signif
ENSMUSG00000018040	Rrp7a	431.847	-0.0153764	0.061289	0.47279	0.879126	not_signif
ENSMUSG00000018042	Cyb5r3	11488	-0.000786918	0.0471001	0.9764	0.996483	not_signif
ENSMUSG00000018068	Ints2	85.2021	0.00523408	0.0619637	0.695606	0.944548	not_signif
ENSMUSG00000018076	Med13l	331.505	-0.0150896	0.0561303	0.593769	0.923702	not_signif
ENSMUSG00000018102	Hist1h2bc	1555.83	-0.108273	0.107908	0.0289142	0.361662	not_signif
ENSMUSG00000018143	Mafk	201.65	0.0781017	0.131605	0.0238085	0.333749	not_signif
ENSMUSG00000018160	Med1	417.438	0.0732355	0.125132	0.0217525	0.32171	not_signif
ENSMUSG00000018166	Erbb3	3140.78	-0.0140052	0.0605358	0.532273	0.905208	not_signif
ENSMUSG00000018167	Stard3	287.511	-0.0491626	0.0687806	0.154724	0.651411	not_signif
ENSMUSG00000018168	Ikzf3	8.20051	-0.001802	0.0628438	0.772244		not_signif
ENSMUSG00000018169	Mfng	17.3156	-0.00141507	0.0623673	0.883336		not_signif
ENSMUSG00000018171	Vmp1	1509.38	-0.0203037	0.0622871	0.366021	0.8305	not_signif
ENSMUSG00000018189	Uchl5	226.071	-0.0440153	0.0723889	0.150397	0.647345	not_signif
ENSMUSG00000018196	Glrx2	289.701	0.0200276	0.0569512	0.484705	0.885674	not_signif
ENSMUSG00000018199	Ro60	45.3865	0.0284609	0.0700021	0.101758	0.575699	not_signif
ENSMUSG00000018209	Stk4	384.258	-0.02343	0.0545956	0.452532	0.871878	not_signif
ENSMUSG00000018217	Pmp22	56.2571	0.00338173	0.0600942	0.857495	0.976014	not_signif
ENSMUSG00000018238	Gdf9	4.35826	0.00275229	0.0630676	0.506119		not_signif
ENSMUSG00000018239	Zcchc10	29.0491	-0.0157208	0.0640097	0.299314	0.79259	not_signif
ENSMUSG00000018286	Psmb6	2022.57	-0.00661157	0.0429493	0.696741	0.944947	not_signif
ENSMUSG00000018287	Spag7	426.221	0.0120076	0.053729	0.713179	0.948723	not_signif
ENSMUSG00000018293	Pfn1	2170.42	-0.0524611	0.0509751	0.140692	0.63427	not_signif
ENSMUSG00000018322	Tomm34	146.281	0.0122904	0.0589299	0.606376	0.925527	not_signif
ENSMUSG00000018326	Ywhab	1682.02	0.0833451	0.0579921	0.0375236	0.395893	not_signif
ENSMUSG00000018334	Ksr1	37.5005	0.0015502	0.060889	0.924399	0.988474	not_signif
ENSMUSG00000018339	Gpx3	101.514	0.00803782	0.0599957	0.693762	0.94393	not_signif
ENSMUSG00000018340	Anxa6	2861.26	-0.0393329	0.0658873	0.241302	0.744133	not_signif
ENSMUSG00000018341	Il12rb2	2.15394	-0.00205686	0.06304	0.617803		not_signif
ENSMUSG00000018347	Zkscan6	81.6196	-0.0209642	0.0628489	0.356997	0.825091	not_signif
ENSMUSG00000018362	Kpna2	904.061	0.0175542	0.0610382	0.449846	0.871637	not_signif
ENSMUSG00000018363	Smurf2	636.599	0.0366166	0.0638202	0.242821	0.746315	not_signif
ENSMUSG00000018372	Cep95	51.9414	-0.00882278	0.0619825	0.56421	0.914829	not_signif
ENSMUSG00000018377	Vezf1	210.206	-0.0542571	0.0704715	0.128657	0.619396	not_signif
ENSMUSG00000018378	Cuedc1	34.0826	0.0224679	0.0675888	0.0948737	0.560002	not_signif
ENSMUSG00000018379	Srsf1	752.617	-0.0328067	0.0652661	0.235944	0.737801	not_signif
ENSMUSG00000018381	Abi3	66.0366	-0.0038948	0.0622812	0.723693	0.949889	not_signif
ENSMUSG00000018387	Shroom1	612.059	0.0836591	0.117314	0.0376052	0.396039	not_signif
ENSMUSG00000018395	Kif3a	58.5281	-0.0267168	0.0679676	0.16525	0.662613	not_signif
ENSMUSG00000018398	Sept8	67.9681	0.00265068	0.0603974	0.881315	0.979572	not_signif
ENSMUSG00000018401	Mtmr4	1245.85	-0.00235487	0.0591005	0.888018	0.980905	not_signif
ENSMUSG00000018405	Mrm1	38.2275	-0.0182559	0.0659989	0.10742	0.581265	not_signif
ENSMUSG00000018411	Mapt	47.6757	0.0106949	0.0624321	0.483621	0.885123	not_signif
ENSMUSG00000018412	Kansl1	525.95	0.0163268	0.0636023	0.339369	0.816704	not_signif
ENSMUSG00000018415	Gid4	519.385	-0.141284	0.0810903	0.00776134	0.209773	not_signif
ENSMUSG00000018417	Myo1b	4219.08	0.068994	0.0863907	0.100603	0.573216	not_signif
ENSMUSG00000018425	Dhx40	574.049	0.0175886	0.0594184	0.495814	0.890031	not_signif
ENSMUSG00000018427	Ypel2	421.863	0.00415961	0.0616485	0.77751	0.962092	not_signif
ENSMUSG00000018428	Akap1	2228.71	0.0229413	0.0553822	0.45567	0.87339	not_signif
ENSMUSG00000018433	Nol11	222.798	0.00153357	0.0578239	0.94826	0.991916	not_signif
ENSMUSG00000018442	Derl2	1233.21	-0.0618277	0.0684396	0.107871	0.58202	not_signif
ENSMUSG00000018446	C1qbp	1123.99	0.00739699	0.0517649	0.809557	0.968162	not_signif
ENSMUSG00000018449	Rpain	191.631	0.00632471	0.0606757	0.7267	0.950286	not_signif
ENSMUSG00000018459	Slc13a3	475.441	0.0195323	0.062775	0.376165	0.833645	not_signif
ENSMUSG00000018470	Kcnab3	7.78171	0.00252649	0.0627527	0.73631		not_signif
ENSMUSG00000018474	Chd3	1753.01	-0.0730651	0.0908395	0.0665673	0.495409	not_signif
ENSMUSG00000018476	Kdm6b	337.511	-0.012406	0.0610403	0.538472	0.907396	not_signif
ENSMUSG00000018481	Appbp2	457.451	0.0291235	0.0581437	0.351991	0.8238	not_signif
ENSMUSG00000018486	Wnt9b	34.303	-0.0074859	0.0620442	0.598254	0.924035	not_signif
ENSMUSG00000018501	Ncor1	1650.8	-0.00821529	0.0561048	0.597216	0.924035	not_signif
ENSMUSG00000018507	Trpv2	25.4721	0.0110391	0.062927	0.42241	0.857016	not_signif
ENSMUSG00000018509	Cenpv	172.331	-0.00899689	0.0556061	0.740983	0.953785	not_signif
ENSMUSG00000018537	Pcgf2	59.0446	-0.0325826	0.0712438	0.122257	0.610942	not_signif
ENSMUSG00000018541	Cwc25	197.772	0.0280151	0.0639262	0.296288	0.78992	not_signif
ENSMUSG00000018547	Pip4k2b	454.076	-0.0259697	0.063577	0.306267	0.799185	not_signif
ENSMUSG00000018548	Trim37	213.006	-0.0433258	0.0790448	0.0777077	0.527342	not_signif
ENSMUSG00000018559	Ctdnep1	613.15	-0.086477	0.0799155	0.0481094	0.435733	not_signif
ENSMUSG00000018565	Elp5	347.416	-0.00224148	0.0521415	0.939599	0.991577	not_signif
ENSMUSG00000018566	Slc2a4	41.3352	0.00879365	0.063111	0.406106	0.847174	not_signif
ENSMUSG00000018567	Gabarap	3106.52	-0.017988	0.0422465	0.556301	0.913024	not_signif
ENSMUSG00000018569	Cldn7	9.51132	0.00126863	0.0625472	0.88329		not_signif
ENSMUSG00000018570	2810408A11Rik	1.24242	-0.000642174	0.0630462	0.841574		not_signif
ENSMUSG00000018572	Phf23	309.245	-0.01824	0.060022	0.474599	0.879126	not_signif
ENSMUSG00000018574	Acadvl	7700.27	-0.0353572	0.0552269	0.285439	0.780769	not_signif
ENSMUSG00000018581	Dnah11	2.46307	-0.00244494	0.0631231	0.441085		not_signif
ENSMUSG00000018583	G3bp1	1108.31	0.0135591	0.0570805	0.605634	0.925527	not_signif
ENSMUSG00000018585	Atox1	1431.74	-0.0460014	0.0570427	0.200495	0.697462	not_signif
ENSMUSG00000018593	Sparc	885.208	0.0489925	0.0596041	0.175561	0.670483	not_signif
ENSMUSG00000018599	Mief2	348.938	-0.509354	0.173533	0.000125333	0.0154827	not_signif
ENSMUSG00000018604	Tbx3	537.284	0.745209	0.275803	0.000227303	0.0237439	up
ENSMUSG00000018623	Mmp7	5.91736	0.00197521	0.062987	0.682665		not_signif
ENSMUSG00000018648	Dusp14	19.9934	-0.00923933	0.0626115	0.504417	0.895075	not_signif
ENSMUSG00000018651	Tada2a	70.9523	0.0403952	0.0751911	0.112002	0.592725	not_signif
ENSMUSG00000018654	Ikzf1	34.3512	-0.0030005	0.0614642	0.83366	0.972693	not_signif
ENSMUSG00000018659	Pnpo	3486.09	0.130298	0.0881706	0.0136272	0.26781	not_signif
ENSMUSG00000018661	Cog1	357.455	-0.0705548	0.0838925	0.0735668	0.515576	not_signif
ENSMUSG00000018666	Cbx1	321.153	0.00384418	0.0503185	0.895124	0.982107	not_signif
ENSMUSG00000018669	Cdk5rap3	1424.2	-0.0123006	0.0552021	0.659776	0.933736	not_signif
ENSMUSG00000018672	Copz2	265.061	0.00150308	0.0554707	0.95516	0.992468	not_signif
ENSMUSG00000018677	Slc25a39	7908.45	-0.00467078	0.0406801	0.882122	0.979572	not_signif
ENSMUSG00000018678	Sp2	88.6446	0.00661984	0.0603403	0.729089	0.950291	not_signif
ENSMUSG00000018697	Aatf	219.651	-0.0145814	0.0575929	0.583427	0.921122	not_signif
ENSMUSG00000018707	Dync1h1	2757.35	-0.0441602	0.0756496	0.125939	0.617429	not_signif
ENSMUSG00000018727	Cpsf4l	62.1624	0.00970083	0.0630236	0.41959	0.855376	not_signif
ENSMUSG00000018733	Pex12	183.088	0.0489173	0.0707228	0.149413	0.645273	not_signif
ENSMUSG00000018736	Ndel1	390.305	-0.0377924	0.0635359	0.232107	0.732322	not_signif
ENSMUSG00000018740	Slc25a35	22.8101	-0.0177701	0.0656149	0.142616	0.635526	not_signif
ENSMUSG00000018750	Zbtb4	254.604	0.00107337	0.0574746	0.964965	0.995019	not_signif
ENSMUSG00000018752	Tnfsfm13	51.2341	0.0287781	0.0694447	0.132875	0.622691	not_signif
ENSMUSG00000018761	Mpdu1	790.174	0.00121853	0.0485717	0.969544	0.995712	not_signif
ENSMUSG00000018765	Fxr2	682.952	-0.11222	0.0891932	0.0237589	0.333749	not_signif
ENSMUSG00000018770	Atp5g3	5244.29	-0.0243537	0.053437	0.458919	0.874494	not_signif
ENSMUSG00000018774	Cd68	158.863	-0.0379104	0.0729814	0.129189	0.619396	not_signif
ENSMUSG00000018796	Acsl1	16267.9	-0.0829523	0.146858	0.0186554	0.303732	not_signif
ENSMUSG00000018800	Abca5	88.5554	-0.018524	0.0652555	0.207714	0.706497	not_signif
ENSMUSG00000018809	Smyd4	55.2407	0.012061	0.0624382	0.458949	0.874494	not_signif
ENSMUSG00000018819	Lsp1	49.5613	-0.0214382	0.0666927	0.141386	0.63427	not_signif
ENSMUSG00000018820	Zfyve27	256.684	-0.00445312	0.0552932	0.863008	0.977585	not_signif
ENSMUSG00000018821	Avpi1	525.593	-0.0232394	0.057576	0.432376	0.862573	not_signif
ENSMUSG00000018822	Sfrp5	1.47019	0.00110389	0.0630598	0.728183		not_signif
ENSMUSG00000018830	Myh11	159.894	0.00410223	0.0616067	0.772066	0.961199	not_signif
ENSMUSG00000018841	Rad51d	205.211	-0.0474581	0.0841847	0.0551253	0.457699	not_signif
ENSMUSG00000018845	Unc45b	41.7581	0.00151447	0.0610308	0.924041	0.9884	not_signif
ENSMUSG00000018846	Pank3	834.998	0.182496	0.094084	0.00354726	0.135339	not_signif
ENSMUSG00000018848	Rars	595.02	-0.00270779	0.0568605	0.912451	0.986386	not_signif
ENSMUSG00000018849	Wwc1	1241.45	-0.0554538	0.0881791	0.0627527	0.483658	not_signif
ENSMUSG00000018858	Mrpl58	376.471	-0.0148277	0.0526487	0.626621	0.931214	not_signif
ENSMUSG00000018861	Fdxr	311.818	-0.00881534	0.057762	0.716191	0.948723	not_signif
ENSMUSG00000018868	Pnpla5	6.85385	-0.00149633	0.0627775	0.825299		not_signif
ENSMUSG00000018882	Mrpl45	433.849	-0.017953	0.051157	0.568978	0.917056	not_signif
ENSMUSG00000018893	Mb	426.843	-0.00170954	0.0625592	0.839166	0.973402	not_signif
ENSMUSG00000018899	Irf1	428.181	-0.00971253	0.0596822	0.654089	0.932531	not_signif
ENSMUSG00000018900	Slc22a5	285.742	0.0288849	0.0707344	0.0781619	0.527342	not_signif
ENSMUSG00000018906	P4ha2	105.537	0.000220816	0.0608291	0.99111	0.998759	not_signif
ENSMUSG00000018909	Arrb1	231.591	0.0154926	0.0619593	0.44553	0.868659	not_signif
ENSMUSG00000018919	Tm4sf5	2.35336	0.00386319	0.0631613	0.34811		not_signif
ENSMUSG00000018920	Cxcl16	132.067	-0.0169227	0.0632212	0.362569	0.828372	not_signif
ENSMUSG00000018921	Pelp1	277.569	-0.0260885	0.0592698	0.374763	0.832606	not_signif
ENSMUSG00000018923	Med11	126.578	-0.0343741	0.0651884	0.24046	0.742776	not_signif
ENSMUSG00000018924	Alox15	2.73809	0.00580421	0.0633695	0.175436		not_signif
ENSMUSG00000018927	Ccl6	112.25	0.0281962	0.0711518	0.0405575	0.409723	not_signif
ENSMUSG00000018930	Ccl4	1.73054	-0.00040454	0.063064	0.884614		not_signif
ENSMUSG00000018931	Natd1	117.696	-0.00794278	0.060146	0.689711	0.942205	not_signif
ENSMUSG00000018932	Map2k3	1204.1	-0.00980452	0.045169	0.780021	0.962793	not_signif
ENSMUSG00000018965	Ywhah	638.345	0.0349521	0.0621147	0.262622	0.763183	not_signif
ENSMUSG00000018974	Sart3	261.371	0.00498083	0.0546218	0.838616	0.973163	not_signif
ENSMUSG00000018983	E2f2	31.4724	-0.00204254	0.0626684	0.792398	0.965621	not_signif
ENSMUSG00000018986	Slfn3	2.46014	0.000457562	0.0630429	0.889862		not_signif
ENSMUSG00000018995	Nars2	355.406	-0.0031195	0.0561753	0.902	0.983901	not_signif
ENSMUSG00000018999	Slc35b4	474.21	0.0110119	0.0580648	0.656696	0.932531	not_signif
ENSMUSG00000019027	Dnah1	6.27857	0.00344135	0.0629875	0.55963		not_signif
ENSMUSG00000019039	Dalrd3	561.33	-0.0379781	0.0566938	0.26452	0.765057	not_signif
ENSMUSG00000019054	Fis1	801.416	-0.135462	0.0730544	0.00701744	0.199383	not_signif
ENSMUSG00000019055	Plod1	1145.73	-0.0378759	0.0562689	0.258543	0.759075	not_signif
ENSMUSG00000019066	Rab3d	207.119	-0.00369654	0.0583003	0.869236	0.978851	not_signif
ENSMUSG00000019080	Mfsd3	201.695	-0.0648889	0.110907	0.0222207	0.325588	not_signif
ENSMUSG00000019082	Slc25a22	3710.59	0.0513198	0.0912805	0.0293812	0.364152	not_signif
ENSMUSG00000019087	Atp6ap1	1301.88	0.0203391	0.0422757	0.52617	0.905208	not_signif
ENSMUSG00000019088	Dnase1l1	72.1541	-0.0188267	0.0634729	0.34212	0.818589	not_signif
ENSMUSG00000019102	Aldh3a1	3.54358	0.00135619	0.0631458			not_signif
ENSMUSG00000019122	Ccl9	811.305	-0.0575064	0.0925148	0.0544169	0.456828	not_signif
ENSMUSG00000019124	Scrn1	2.09045	0.000168936	0.0629451	0.972483		not_signif
ENSMUSG00000019132	BC005537	2010.39	0.00110557	0.0554605	0.967794	0.995435	not_signif
ENSMUSG00000019139	Isyna1	151.266	0.0288311	0.0725563	0.00529333	0.170964	not_signif
ENSMUSG00000019143	Hars2	347.585	-0.0343582	0.0627815	0.265047	0.765966	not_signif
ENSMUSG00000019158	Tmem160	226.593	-0.0119919	0.0548224	0.673718	0.935989	not_signif
ENSMUSG00000019173	Rab5c	1519.2	-0.0276689	0.03934	0.357377	0.825091	not_signif
ENSMUSG00000019178	Styxl1	1.63386	-0.00341944	0.0631355	0.389854		not_signif
ENSMUSG00000019179	Mdh2	3803.89	-0.0014569	0.0424062	0.969383	0.995712	not_signif
ENSMUSG00000019188	H13	2255.44	-0.113205	0.0866676	0.0229743	0.328063	not_signif
ENSMUSG00000019189	Rnf145	239.59	0.0302832	0.065786	0.246173	0.748198	not_signif
ENSMUSG00000019194	Scn1b	68.6226	0.0234643	0.0675618	0.127893	0.619362	not_signif
ENSMUSG00000019210	Atp6v1e1	1337.87	0.0888438	0.0675339	0.0384536	0.400242	not_signif
ENSMUSG00000019214	Chtf18	7.77413	-0.0051318	0.0629942	0.479947		not_signif
ENSMUSG00000019232	Etnppl	2784.29	-0.00810725	0.063108	0.406616	0.847313	not_signif
ENSMUSG00000019235	Rps6kl1	14.0296	-0.000722795	0.0625745	0.928792		not_signif
ENSMUSG00000019254	Ppp1r12c	351.348	-0.10008	0.101201	0.0347882	0.383067	not_signif
ENSMUSG00000019256	Ahr	705.177	0.0485469	0.090562	0.0126924	0.260476	not_signif
ENSMUSG00000019261	Map1s	87.1858	0.0198764	0.0640568	0.308474	0.80043	not_signif
ENSMUSG00000019278	Dpep1	14.6444	0.00957946	0.0631523	0.395567		not_signif
ENSMUSG00000019295	Tmem129	371.306	-0.00658865	0.0504099	0.827205	0.971973	not_signif
ENSMUSG00000019297	Nop9	373.891	-0.0248795	0.0634478	0.32473	0.80782	not_signif
ENSMUSG00000019301	Hsd17b1	1.79347	-0.000513079	0.0629855	0.902841		not_signif
ENSMUSG00000019302	Atp6v0a1	1176.66	0.27726	0.0724333	8.01263e-06	0.00175295	not_signif
ENSMUSG00000019303	Psmc3ip	2.75579	-0.00145555	0.0628999	0.794993		not_signif
ENSMUSG00000019312	Grb7	1612.29	-0.0710319	0.110745	0.0446967	0.426401	not_signif
ENSMUSG00000019320	Noxo1	8.03644	0.00738199	0.0634023	0.275292		not_signif
ENSMUSG00000019326	Aoc3	8.68406	0.00130759	0.0624073	0.891706		not_signif
ENSMUSG00000019338	Zfp687	252.229	-0.0398805	0.0754716	0.103042	0.577176	not_signif
ENSMUSG00000019362	D8Ertd738e	799.527	-0.0789411	0.0648531	0.0551756	0.457699	not_signif
ENSMUSG00000019368	Sec14l4	4177.21	0.0460942	0.0833514	0.0596634	0.473509	not_signif
ENSMUSG00000019370	Calm3	800.282	-0.0160009	0.0564831	0.550034	0.912884	not_signif
ENSMUSG00000019373	Cops3	650.634	0.0525383	0.070498	0.13752	0.629756	not_signif
ENSMUSG00000019428	Fkbp8	4688.15	0.0632299	0.0601876	0.105695	0.579663	not_signif
ENSMUSG00000019432	Ddx39b	843.379	0.0898849	0.12173	0.034859	0.383118	not_signif
ENSMUSG00000019433	Gipc1	183.19	0.0125008	0.0590579	0.60118	0.925527	not_signif
ENSMUSG00000019437	Tlcd1	477.333	0.00629935	0.0610055	0.71399	0.948723	not_signif
ENSMUSG00000019461	Plscr3	104.525	-0.0160592	0.0628538	0.387675	0.841231	not_signif
ENSMUSG00000019464	Ptger1	1.92384	0.00190445	0.0630855	0.550215		not_signif
ENSMUSG00000019467	Arhgef25	18.2973	0.0116353	0.0636878	0.295458		not_signif
ENSMUSG00000019470	Xab2	344.19	0.0186292	0.0558008	0.528253	0.905208	not_signif
ENSMUSG00000019471	Cdc37	1481.82	-0.00705459	0.0398423	0.8191	0.970332	not_signif
ENSMUSG00000019478	Rab4a	421.778	0.0125162	0.0515467	0.685868	0.941184	not_signif
ENSMUSG00000019487	Trip10	120.52	-0.0552093	0.0856884	0.0784866	0.527342	not_signif
ENSMUSG00000019494	Cops6	1569.27	0.0257357	0.0401331	0.414113	0.852262	not_signif
ENSMUSG00000019505	Ubb	7669.34	0.0151687	0.056467	0.948554	0.991916	not_signif
ENSMUSG00000019518	Ap4m1	196.091	-0.0042927	0.059031	0.839337	0.973429	not_signif
ENSMUSG00000019528	Gyg	108.458	0.0171574	0.0612814	0.449678	0.871637	not_signif
ENSMUSG00000019539	Rcn3	86.7372	-0.00861666	0.0607226	0.648431	0.932136	not_signif
ENSMUSG00000019558	Slc6a8	122.883	0.0362884	0.0733727	0.114987	0.597639	not_signif
ENSMUSG00000019564	Arid3a	25.5737	-0.00792514	0.0633696	0.306724	0.799185	not_signif
ENSMUSG00000019577	Pdk4	257.508	0.0549821	0.0958705	0.027154	0.353681	not_signif
ENSMUSG00000019578	Ubxn6	720.507	-0.0191412	0.0595047	0.465087	0.87631	not_signif
ENSMUSG00000019579	Mydgf	1086.09	-0.0591952	0.0672597	0.119781	0.608186	not_signif
ENSMUSG00000019590	Cyb561	221.524	0.0153458	0.0649991	0.146167	0.640995	not_signif
ENSMUSG00000019647	Sema6a	66.616	0.0134568	0.0620024	0.472072	0.8786	not_signif
ENSMUSG00000019659	Ccdc12	329.822	-0.0173563	0.0536321	0.568822	0.917056	not_signif
ENSMUSG00000019689	Fmc1	292.374	-0.0587658	0.0867513	0.0783103	0.527342	not_signif
ENSMUSG00000019699	Akt3	30.5839	-0.0042973	0.061326	0.768492	0.960065	not_signif
ENSMUSG00000019710	Mrpl24	945.769	0.00185532	0.0483103	0.952263	0.992076	not_signif
ENSMUSG00000019715	Gle1	641.071	-0.0250172	0.0480979	0.444947	0.868546	not_signif
ENSMUSG00000019718	L3hypdh	238.557	-0.0102251	0.0585244	0.668005	0.935031	not_signif
ENSMUSG00000019726	Lyst	546.933	-0.0165957	0.0646967	0.22963	0.729669	not_signif
ENSMUSG00000019731	Slc35e1	1074.43	0.00818916	0.0567721	0.725307	0.950236	not_signif
ENSMUSG00000019732	Calr3	38.3856	-0.000742704	0.0608504	0.962436	0.994799	not_signif
ENSMUSG00000019734	Tmc4	29.2311	-0.00663641	0.0621477	0.614953	0.928114	not_signif
ENSMUSG00000019737	Syne4	52.6981	0.0152485	0.0647982	0.179757	0.676056	not_signif
ENSMUSG00000019738	Polr2i	288.017	-0.0405036	0.066197	0.203697	0.699771	not_signif
ENSMUSG00000019756	Prl8a1	50.5299	-0.0176853	0.0651279	0.203909	0.700124	not_signif
ENSMUSG00000019761	Krt10	16.2593	-0.0047338	0.0623371	0.672556		not_signif
ENSMUSG00000019762	Iyd	1373.63	-0.0181297	0.0442601	0.567402	0.916702	not_signif
ENSMUSG00000019763	Rmnd1	527.504	-0.00645079	0.0526097	0.824603	0.97197	not_signif
ENSMUSG00000019768	Esr1	347.444	0.0426467	0.0817659	0.0377573	0.396914	not_signif
ENSMUSG00000019773	Fbxo5	6.54433	0.00120238	0.0628062	0.852604		not_signif
ENSMUSG00000019774	Mtrf1l	66.5624	-0.00539943	0.0622216	0.655131	0.932531	not_signif
ENSMUSG00000019777	Hdac2	316.075	0.0323764	0.0630982	0.276049	0.775644	not_signif
ENSMUSG00000019779	Frk	55.6395	0.011963	0.0631586	0.38558	0.839878	not_signif
ENSMUSG00000019782	Rwdd1	357.871	-0.0162419	0.0537323	0.591553	0.923151	not_signif
ENSMUSG00000019787	Trdn	27.4854	-0.00472758	0.0631378	0.396614	0.842459	not_signif
ENSMUSG00000019789	Hey2	1.68398	1.32058e-05	0.0630132	0.997785		not_signif
ENSMUSG00000019790	Stxbp5	269.642	-0.0185593	0.0606635	0.442802	0.866721	not_signif
ENSMUSG00000019791	Hint3	256.094	0.0469567	0.070515	0.156492	0.652414	not_signif
ENSMUSG00000019792	Trmt11	81.3652	0.0052858	0.0583805	0.822368	0.971706	not_signif
ENSMUSG00000019794	Katna1	265.06	-0.0120691	0.0548586	0.671664	0.935031	not_signif
ENSMUSG00000019795	Pcmt1	532.277	0.0161982	0.0543483	0.58706	0.921152	not_signif
ENSMUSG00000019796	Lrp11	35.1659	0.010816	0.063238	0.375327	0.832742	not_signif
ENSMUSG00000019797	1700021F05Rik	241.046	-0.015751	0.0596156	0.519922	0.904501	not_signif
ENSMUSG00000019802	Sec63	2982.64	-0.0326023	0.0614748	0.29314	0.786614	not_signif
ENSMUSG00000019804	Snx3	1048.47	-0.0133191	0.0528093	0.672785	0.935701	not_signif
ENSMUSG00000019806	Aig1	199.588	0.0180944	0.0641223	0.303714	0.796553	not_signif
ENSMUSG00000019808	Adat2	40.916	-0.00763766	0.0611301	0.658403	0.932737	not_signif
ENSMUSG00000019809	Pex3	390.311	0.0213356	0.054704	0.488533	0.888416	not_signif
ENSMUSG00000019810	Fuca2	130.833	0.192831	0.263258	0.0102666	0.241517	not_signif
ENSMUSG00000019813	Cep57l1	47.1294	-0.00100607	0.0616335	0.938035	0.991288	not_signif
ENSMUSG00000019814	Ltv1	283.294	0.0116449	0.0586235	0.644194	0.931638	not_signif
ENSMUSG00000019817	Plagl1	6.5054	-0.000886654	0.0628747	0.870475		not_signif
ENSMUSG00000019818	Cd164	3733.06	0.0583304	0.0621831	0.135421	0.626291	not_signif
ENSMUSG00000019820	Utrn	694.187	4.45218e-05	0.0593116	0.981208	0.996483	not_signif
ENSMUSG00000019822	Smpd2	464.089	-0.0855243	0.0807655	0.0497802	0.44148	not_signif
ENSMUSG00000019823	Mical1	22.2573	-0.00868354	0.0630485	0.415943	0.853706	not_signif
ENSMUSG00000019826	Zbtb24	205.481	0.00947279	0.0580044	0.697273	0.945041	not_signif
ENSMUSG00000019828	Grm1	1.46983	-0.0015498	0.0630896	0.586148		not_signif
ENSMUSG00000019831	Wasf1	21.5453	-0.0416798	0.0830322	0.0106262	0.245929	not_signif
ENSMUSG00000019832	Rab32	473.183	-0.0107856	0.0556068	0.693731	0.94393	not_signif
ENSMUSG00000019837	Gtf3c6	303.535	-0.138039	0.131785	0.017009	0.293481	not_signif
ENSMUSG00000019838	Slc16a10	1988.65	0.301978	0.154333	0.00186534	0.0983117	not_signif
ENSMUSG00000019841	Rev3l	254.723	-0.0107762	0.062697	0.451298	0.871878	not_signif
ENSMUSG00000019842	Traf3ip2	61.41	-0.00395115	0.0612439	0.797616	0.966258	not_signif
ENSMUSG00000019843	Fyn	110.846	-0.0107614	0.0612662	0.563752	0.914665	not_signif
ENSMUSG00000019845	Tube1	16.5127	-0.00309162	0.062653	0.712058		not_signif
ENSMUSG00000019846	Lama4	76.7869	0.00671806	0.0624812	0.57082	0.917601	not_signif
ENSMUSG00000019848	Popdc3	2.22523	0.00401181	0.0631686	0.350223		not_signif
ENSMUSG00000019849	Prep	783.262	0.00228793	0.0475413	0.942384	0.991577	not_signif
ENSMUSG00000019850	Tnfaip3	49.4417	-0.0185196	0.0665361	0.0459228	0.429762	not_signif
ENSMUSG00000019851	Perp	1042.11	0.0106297	0.056725	0.673472	0.935759	not_signif
ENSMUSG00000019852	Arfgef3	1.6397	-0.00354431	0.0631814	0.302346		not_signif
ENSMUSG00000019853	Hebp2	9.81915	0.00395881	0.062997	0.520017		not_signif
ENSMUSG00000019854	Reps1	321.987	-0.0182289	0.0588579	0.492444	0.889454	not_signif
ENSMUSG00000019856	Fam184a	9.7101	0.00132539	0.0627105	0.857601		not_signif
ENSMUSG00000019857	Asf1a	90.0014	-0.0019215	0.0573064	0.935621	0.990744	not_signif
ENSMUSG00000019861	Gopc	508.119	0.0278462	0.0645117	0.292637	0.786166	not_signif
ENSMUSG00000019863	Qrsl1	90.6472	-0.0174459	0.0616249	0.432262	0.862573	not_signif
ENSMUSG00000019864	Rtn4ip1	452.528	-0.0101201	0.0567897	0.694482	0.944236	not_signif
ENSMUSG00000019866	Crybg1	546.217	0.053554	0.0956801	0.0188939	0.30431	not_signif
ENSMUSG00000019868	Vta1	218.549	0.0466747	0.0779344	0.107463	0.581265	not_signif
ENSMUSG00000019872	Smpdl3a	527.651	0.00092321	0.0548547	0.980489	0.996483	not_signif
ENSMUSG00000019873	Reep3	1323.07	0.00475209	0.0523269	0.827587	0.971973	not_signif
ENSMUSG00000019874	Fabp7	41.1759	0.00165005	0.0608512	0.920263	0.987273	not_signif
ENSMUSG00000019876	Pkib	21.5352	-0.0291461	0.072504	0.0104327	0.243494	not_signif
ENSMUSG00000019877	Serinc1	2326.15	0.0362395	0.0613335	0.284188	0.780405	not_signif
ENSMUSG00000019878	Hsf2	277.403	0.00645625	0.0593647	0.761181	0.958667	not_signif
ENSMUSG00000019880	Rspo3	64.793	-0.00731222	0.0598443	0.719568	0.948723	not_signif
ENSMUSG00000019883	Echdc1	1486.9	0.105343	0.0825879	0.0268041	0.351975	not_signif
ENSMUSG00000019888	Mgat4c	1.09509	-0.00221748	0.0631061	0.478832		not_signif
ENSMUSG00000019889	Ptprk	1231.3	-0.00117	0.0544982	0.965137	0.995089	not_signif
ENSMUSG00000019891	Dcbld1	42.8316	0.0294516	0.0703379	0.106805	0.581083	not_signif
ENSMUSG00000019897	Ccdc59	143.672	0.00832535	0.0573463	0.739513	0.953535	not_signif
ENSMUSG00000019899	Lama2	37.0362	0.0462575	0.0863891	0.0237877	0.333749	not_signif
ENSMUSG00000019906	Lin7a	147.652	-0.00595867	0.0613894	0.703385	0.946683	not_signif
ENSMUSG00000019907	Ppp1r12a	330.604	0.0123109	0.0588634	0.608085	0.925886	not_signif
ENSMUSG00000019916	P4ha1	201.327	-0.0472586	0.0879361	0.0203325	0.315603	not_signif
ENSMUSG00000019917	Sept10	181.455	0.0158375	0.0619308	0.443079	0.866721	not_signif
ENSMUSG00000019920	Lims1	203.726	0.0477046	0.0777688	0.11088	0.589756	not_signif
ENSMUSG00000019923	Zwint	900.408	0.071559	0.0816023	0.0754106	0.522333	not_signif
ENSMUSG00000019927	Ube2d1	83.1196	0.00681569	0.0589933	0.750444	0.955223	not_signif
ENSMUSG00000019929	Dcn	1689.78	0.0400307	0.0734268	0.134985	0.625562	not_signif
ENSMUSG00000019935	Slc17a8	294.87	0.0275323	0.0707905	0.0401977	0.407855	not_signif
ENSMUSG00000019942	Cdk1	19.5536	-0.00510798	0.0626142	0.606731		not_signif
ENSMUSG00000019943	Atp2b1	548.945	-0.000893999	0.0569714	0.964616	0.994854	not_signif
ENSMUSG00000019944	Rhobtb1	1057.25	0.0306471	0.0719485	0.0661896	0.494449	not_signif
ENSMUSG00000019945	Cabcoco1	19.4362	-0.00543295	0.0630216	0.467431		not_signif
ENSMUSG00000019947	Arid5b	718.242	0.000955459	0.0625775	0.912002	0.986386	not_signif
ENSMUSG00000019948	Actr6	103.189	0.00148134	0.0591175	0.943018	0.991577	not_signif
ENSMUSG00000019951	Uhrf1bp1l	785.855	0.0176331	0.0582626	0.513593	0.900925	not_signif
ENSMUSG00000019952	Poc1b	106.132	-0.0739168	0.106089	0.0496976	0.44148	not_signif
ENSMUSG00000019960	Dusp6	419.864	0.01881	0.0624506	0.3897	0.841851	not_signif
ENSMUSG00000019961	Tmpo	494.465	0.0471269	0.0752229	0.127985	0.619362	not_signif
ENSMUSG00000019966	Kitl	33.0536	0.0342564	0.075922	0.0174058	0.295617	not_signif
ENSMUSG00000019969	Psen1	688.196	0.0375385	0.0607735	0.254205	0.757591	not_signif
ENSMUSG00000019970	Sgk1	565.958	0.0460519	0.0866959	0.0192291	0.307483	not_signif
ENSMUSG00000019971	Cep290	48.1008	0.0138617	0.0632809	0.36713	0.831668	not_signif
ENSMUSG00000019975	Ikbip	35.4545	-0.00376989	0.0613511	0.80076	0.966258	not_signif
ENSMUSG00000019977	Hbs1l	1193.45	0.0043289	0.0495101	0.906163	0.985012	not_signif
ENSMUSG00000019978	Epb41l2	179.156	0.0149289	0.061819	0.458945	0.874494	not_signif
ENSMUSG00000019979	Apaf1	40.2033	0.00312806	0.0620163	0.796529	0.966258	not_signif
ENSMUSG00000019984	Med23	185.561	-0.0183637	0.0591833	0.483745	0.885123	not_signif
ENSMUSG00000019986	Ahi1	14.704	0.00451176	0.0625707	0.64629		not_signif
ENSMUSG00000019987	Arg1	24037.9	0.0684859	0.10434	0.0473073	0.434994	not_signif
ENSMUSG00000019988	Nedd1	245.314	0.0131793	0.0604015	0.552669	0.912897	not_signif
ENSMUSG00000019989	Enpp3	1275.91	-0.0144142	0.0610925	0.49865	0.892338	not_signif
ENSMUSG00000019990	Pde7b	57.1362	-0.00270732	0.0600729	0.883656	0.979738	not_signif
ENSMUSG00000019992	Mtfr2	1.3819	0.0015152	0.0630574	0.662391		not_signif
ENSMUSG00000019996	Map7	515.775	0.00276313	0.0589445	0.897788	0.983082	not_signif
ENSMUSG00000019997	Ccn2	120.652	0.00973994	0.0631453	0.396635	0.842459	not_signif
ENSMUSG00000019998	Stx7	250.901	-0.0273787	0.0640629	0.289795	0.785846	not_signif
ENSMUSG00000020000	Moxd1	422.587	-0.0022667	0.0631391	0.362028	0.827946	not_signif
ENSMUSG00000020003	Pex7	948.777	-0.011693	0.0589078	0.622113	0.930387	not_signif
ENSMUSG00000020009	Ifngr1	276.287	-0.025459	0.0619081	0.345637	0.820237	not_signif
ENSMUSG00000020010	Vnn3	805.942	-0.0656342	0.107147	0.0461893	0.430865	not_signif
ENSMUSG00000020014	Cfap54	6.03841	-0.00197388	0.0628963	0.728335		not_signif
ENSMUSG00000020015	Cdk17	254.692	0.0367121	0.0706458	0.164499	0.661541	not_signif
ENSMUSG00000020017	Hal	9273.85	-0.250038	0.134019	0.00262775	0.113689	not_signif
ENSMUSG00000020018	Snrpf	125.356	-0.0119959	0.0595085	0.599913	0.925233	not_signif
ENSMUSG00000020019	Ntn4	142.431	0.0339483	0.0683127	0.197803	0.694587	not_signif
ENSMUSG00000020021	Fgd6	781.735	-0.0224326	0.0632163	0.335809	0.81559	not_signif
ENSMUSG00000020022	Ndufa12	787.804	-0.0388339	0.0588572	0.248415	0.751261	not_signif
ENSMUSG00000020023	Tmcc3	249.393	0.0256611	0.0634133	0.315779	0.803379	not_signif
ENSMUSG00000020024	Cep83	114.375	-0.0075454	0.0592286	0.727503	0.950286	not_signif
ENSMUSG00000020027	Socs2	87.0607	-0.0103812	0.0633486	0.352123	0.8238	not_signif
ENSMUSG00000020029	Nudt4	2223.58	0.0170497	0.0522397	0.573736	0.917961	not_signif
ENSMUSG00000020032	Nuak1	70.7892	0.000302731	0.059796	0.945431	0.991647	not_signif
ENSMUSG00000020034	Tcp11l2	448.464	-0.00194765	0.0616469	0.882067	0.979572	not_signif
ENSMUSG00000020037	Rfx4	56.6599	-0.0453298	0.0871818	0.00923409	0.22927	not_signif
ENSMUSG00000020038	Cry1	201.122	-0.261498	0.325389	0.00744262	0.205859	not_signif
ENSMUSG00000020042	Btbd11	15.681	0.00254131	0.0625075	0.783418		not_signif
ENSMUSG00000020044	Timp3	309.908	0.0327185	0.0694043	0.172922	0.667608	not_signif
ENSMUSG00000020048	Hsp90b1	18590.8	0.00359754	0.0607617	0.959524	0.994308	not_signif
ENSMUSG00000020051	Pah	14885.5	-0.0379257	0.0720912	0.174702	0.669552	not_signif
ENSMUSG00000020053	Igf1	6734.79	-0.111139	0.0640042	0.0130333	0.262818	not_signif
ENSMUSG00000020056	Washc3	297.309	-0.00908477	0.0535711	0.753473	0.956179	not_signif
ENSMUSG00000020057	Dram1	11.8307	0.0041219	0.0625792	0.667136		not_signif
ENSMUSG00000020061	Mybpc1	172.852	-0.00447499	0.0626885	0.619822	0.93022	not_signif
ENSMUSG00000020063	Sirt1	133.515	0.0223496	0.0653618	0.249917	0.752282	not_signif
ENSMUSG00000020064	Herc4	707.009	0.00189971	0.0502071	0.952785	0.992158	not_signif
ENSMUSG00000020067	Mypn	19.1266	-0.00277223	0.0627182	0.721957		not_signif
ENSMUSG00000020069	Hnrnph3	166.247	-0.0136225	0.0607707	0.525018	0.905208	not_signif
ENSMUSG00000020070	Rufy2	48.4801	0.00654477	0.0621015	0.625894	0.931214	not_signif
ENSMUSG00000020072	Pbld2	2736.24	-0.103066	0.122568	0.030992	0.369447	not_signif
ENSMUSG00000020074	Ccar1	534.328	0.0371719	0.0745576	0.0950007	0.560002	not_signif
ENSMUSG00000020075	Ddx21	793.27	0.0250521	0.0657259	0.244119	0.747049	not_signif
ENSMUSG00000020076	Ddx50	740.667	-0.225401	0.0908269	0.000779033	0.0545566	not_signif
ENSMUSG00000020077	Srgn	66.7605	0.0168605	0.0634693	0.348348	0.821418	not_signif
ENSMUSG00000020078	Vps26a	503.175	0.0268415	0.0533346	0.409281	0.84834	not_signif
ENSMUSG00000020079	Supv3l1	277.217	0.0119078	0.0581967	0.634883	0.931263	not_signif
ENSMUSG00000020080	Hkdc1	7.11542	0.00275589	0.0627711	0.709883		not_signif
ENSMUSG00000020083	Fam241b	22.3357	-0.01225	0.0634973	0.336879	0.816325	not_signif
ENSMUSG00000020085	Aifm2	344.675	-0.00973535	0.0550062	0.723781	0.949889	not_signif
ENSMUSG00000020086	H2afy2	8.71218	0.00125126	0.0624973	0.889653		not_signif
ENSMUSG00000020087	Tysnd1	805.823	-0.141315	0.148107	0.0169348	0.292636	not_signif
ENSMUSG00000020088	Sar1a	1308.9	0.0242865	0.0559327	0.441531	0.866263	not_signif
ENSMUSG00000020089	Ppa1	2752.79	0.15875	0.0587173	0.000734959	0.0529307	not_signif
ENSMUSG00000020091	Eif4ebp2	6000.94	-0.020852	0.045948	0.490416	0.888925	not_signif
ENSMUSG00000020092	Pald1	253.774	-0.00289	0.0543661	0.914974	0.986895	not_signif
ENSMUSG00000020097	Sgpl1	1386.63	-0.331983	0.0885004	9.2659e-06	0.00198959	not_signif
ENSMUSG00000020098	Pcbd1	3352.04	0.00532258	0.050275	0.861645	0.977585	not_signif
ENSMUSG00000020099	Unc5b	54.0603	-0.00579451	0.0609044	0.735388	0.951838	not_signif
ENSMUSG00000020100	Slc29a3	96.2369	0.0332595	0.0731558	0.0761818	0.522989	not_signif
ENSMUSG00000020101	Vsir	147.576	-0.0269555	0.0659296	0.24412	0.747049	not_signif
ENSMUSG00000020102	Slc16a7	471.455	0.0110931	0.06195	0.516067	0.901968	not_signif
ENSMUSG00000020105	Lrig3	137.119	-0.0262708	0.0636763	0.305809	0.798975	not_signif
ENSMUSG00000020107	Anapc16	379.456	-0.00500044	0.057904	0.826838	0.971973	not_signif
ENSMUSG00000020108	Ddit4	436.314	0.000118036	0.0628424	0.989122	0.998759	not_signif
ENSMUSG00000020109	Dnajb12	1148.28	-0.0270313	0.0487974	0.412986	0.851449	not_signif
ENSMUSG00000020111	Micu1	559.037	0.000391984	0.0466838	0.990718	0.998759	not_signif
ENSMUSG00000020114	Cand1	1088.16	0.128771	0.0745516	0.00971426	0.23529	not_signif
ENSMUSG00000020115	Tbk1	384.181	0.0341403	0.0646946	0.25022	0.752998	not_signif
ENSMUSG00000020116	Pno1	402.344	0.0115629	0.053535	0.695481	0.944548	not_signif
ENSMUSG00000020120	Plek	35.066	0.0108194	0.0631233	0.395799	0.842115	not_signif
ENSMUSG00000020121	Srgap1	13.778	-0.00454429	0.062554	0.646843		not_signif
ENSMUSG00000020122	Egfr	12440.4	0.0185293	0.0651159	0.215747	0.717884	not_signif
ENSMUSG00000020123	Avpr1a	587.16	-0.00597837	0.0603431	0.735405	0.951838	not_signif
ENSMUSG00000020124	Usp15	700.402	-0.0096445	0.0597554	0.638378	0.931371	not_signif
ENSMUSG00000020125	Elane	1.21213	0.00219281	0.0631061	0.479163		not_signif
ENSMUSG00000020128	Vps54	564.277	-0.00343513	0.053553	0.903034	0.984095	not_signif
ENSMUSG00000020130	Tbc1d15	678.348	0.0195807	0.0622555	0.390229	0.841851	not_signif
ENSMUSG00000020131	Pcsk4	41.744	-0.0199924	0.0654292	0.218538	0.719385	not_signif
ENSMUSG00000020132	Rab21	655.458	0.0255516	0.0534713	0.424804	0.858577	not_signif
ENSMUSG00000020133	2310011J03Rik	217.916	-0.104117	0.127755	0.03028	0.366935	not_signif
ENSMUSG00000020134	Peli1	253.465	-0.0182875	0.0588749	0.492664	0.889454	not_signif
ENSMUSG00000020135	Apc2	2.85806	0.00116682	0.0629343	0.819824		not_signif
ENSMUSG00000020137	Thap2	164.238	0.283721	0.228278	0.00533938	0.171576	not_signif
ENSMUSG00000020140	Lgr5	106.015	-0.0162972	0.0650453	0.173394	0.667774	not_signif
ENSMUSG00000020142	Slc1a4	141.046	-0.00381745	0.0614361	0.794081	0.965943	not_signif
ENSMUSG00000020143	Dock2	59.5063	-0.0268535	0.0684646	0.143558	0.637666	not_signif
ENSMUSG00000020149	Rab1a	2128.87	-0.00483194	0.053994	0.872778	0.97897	not_signif
ENSMUSG00000020150	Gamt	2391.02	0.0264916	0.0627702	0.320998	0.807543	not_signif
ENSMUSG00000020152	Actr2	1562.49	0.0326127	0.0529285	0.329377	0.812449	not_signif
ENSMUSG00000020153	Ndufs7	1180.93	-0.00974987	0.0490474	0.75368	0.956179	not_signif
ENSMUSG00000020154	Ptprb	997.045	0.17986	0.252061	0.0113274	0.249224	not_signif
ENSMUSG00000020155	Kcnmb1	1.29298	0.000262847	0.0630244	0.941566		not_signif
ENSMUSG00000020156	Pwwp3a	118.632	0.00815522	0.0605549	0.667665	0.935031	not_signif
ENSMUSG00000020159	Gabrp	4.37823	-0.00732472	0.0634979	0.201621		not_signif
ENSMUSG00000020160	Meis1	36.2795	0.0107829	0.0629087	0.427689	0.861096	not_signif
ENSMUSG00000020163	Uqcr11	2576.41	-0.103764	0.0660575	0.0192962	0.307483	not_signif
ENSMUSG00000020166	Cnot2	453.102	0.0132081	0.0529298	0.660661	0.934253	not_signif
[truncated: 13,519 more rows]
