# Supplementary material for: Stage-dependent effects of systemic ASBT inhibition in a cholestasis-induced cholemic nephropathy mouse model
Source: JHEP Rep. 2025 Sep 23;7(12):101599. doi: 10.1016/j.jhepr.2025.101599 (PMC12657750; doi:10.1016/j.jhepr.2025.101599)
Supplement: Multimedia component 5 [file mmc5.xlsx]

## Sheet: Sham + AS0369 vs Sham + vehicle
Supplemental Table 5B. RNA-seq analysis of kidney tissue. Five mice per group on day 3 after sham operation were repeatedly treated with AS0369 (60 mg/kg) or vehicle twice daily for 4 weeks. The table gives the name of the genes (gene_name), the fold-change (log2), as the adjusted (padj) and the unadjusted (pvalue) p-values.
gene_ensembl	gene_name	baseMean	log2FoldChange	lfcSE	pvalue	padj	regulation
ENSMUSG00000000001	Gnai3	2107.26	0.0265041	0.0338162	0.0624302	0.736211	not_signif
ENSMUSG00000000028	Cdc45	43.2747	-0.00164336	0.0221711	0.29785	0.938238	not_signif
ENSMUSG00000000037	Scml2	6.97369	0.000634264	0.0221426	0.450313		not_signif
ENSMUSG00000000049	Apoh	281.714	0.00124542	0.0221701	0.261306	0.922664	not_signif
ENSMUSG00000000056	Narf	949.657	-0.00380943	0.0221915	0.355359	0.95357	not_signif
ENSMUSG00000000058	Cav2	616.141	0.00688978	0.0229898	0.203242	0.899571	not_signif
ENSMUSG00000000078	Klf6	669.63	0.0050812	0.0227172	0.149686	0.8529	not_signif
ENSMUSG00000000085	Scmh1	406.167	-0.00538326	0.0228385	0.120044	0.820457	not_signif
ENSMUSG00000000088	Cox5a	4354.7	-0.000478288	0.0207236	0.947139	0.998833	not_signif
ENSMUSG00000000093	Tbx2	995.732	-0.000833761	0.0215071	0.878781	0.996268	not_signif
ENSMUSG00000000120	Ngfr	30.8633	-0.00200361	0.0222241	0.202077	0.899377	not_signif
ENSMUSG00000000126	Wnt9a	38.2363	-0.0044064	0.0227011	0.0374298	0.656651	not_signif
ENSMUSG00000000127	Fer	197.207	-0.00363377	0.0220509	0.437487	0.968314	not_signif
ENSMUSG00000000131	Xpo6	1068.31	-0.00854684	0.0234076	0.194369	0.890213	not_signif
ENSMUSG00000000134	Tfe3	622.813	-0.00742052	0.0230421	0.213853	0.907081	not_signif
ENSMUSG00000000142	Axin2	46.2847	0.000660448	0.0221047	0.676665	0.99576	not_signif
ENSMUSG00000000148	Brat1	321.724	-0.00816586	0.0237218	0.113883	0.8111	not_signif
ENSMUSG00000000149	Gna12	3454.39	-0.175219	0.0565408	8.16194e-05	0.0422598	not_signif
ENSMUSG00000000154	Slc22a18	10174	-0.0233125	0.0399842	0.0207855	0.555826	not_signif
ENSMUSG00000000159	Igsf5	1383.8	0.0138238	0.0259957	0.122899	0.821057	not_signif
ENSMUSG00000000167	Pih1d2	52.8495	0.00598093	0.023168	0.0388162	0.658285	not_signif
ENSMUSG00000000168	Dlat	2917.62	-0.00705297	0.022409	0.344846	0.950869	not_signif
ENSMUSG00000000171	Sdhd	6475.33	0.00752377	0.0212397	0.374185	0.957207	not_signif
ENSMUSG00000000184	Ccnd2	370.27	-0.00191421	0.0220798	0.496246	0.982788	not_signif
ENSMUSG00000000194	Gpr107	1344.28	0.00137117	0.0211196	0.833552	0.996268	not_signif
ENSMUSG00000000197	Nalcn	4.2607	0.00112943	0.0221759	0.129753		not_signif
ENSMUSG00000000204	Slfn4	5.536	0.00123412	0.0221849	0.0927932		not_signif
ENSMUSG00000000214	Th	1.24093	-0.000355135	0.0221485	0.110889		not_signif
ENSMUSG00000000216	Scnn1g	934.842	8.04143e-05	0.0215943	0.988847	0.999646	not_signif
ENSMUSG00000000223	Drp2	1.51434	3.08785e-05	0.02214	0.949537		not_signif
ENSMUSG00000000244	Tspan32	8.04065	-0.000325691	0.0221277	0.732041		not_signif
ENSMUSG00000000247	Lhx2	1.73441	-0.000380844	0.0221469	0.3132		not_signif
ENSMUSG00000000253	Gmpr	1805.32	-0.0145029	0.0285673	0.0251237	0.592796	not_signif
ENSMUSG00000000266	Mid2	564.406	0.00130799	0.0216575	0.784481	0.996115	not_signif
ENSMUSG00000000275	Trim25	2372.6	-7.94885e-05	0.0203375	0.996623	0.999901	not_signif
ENSMUSG00000000276	Dgke	158.1	0.00666526	0.0233145	0.0763681	0.755458	not_signif
ENSMUSG00000000278	Scpep1	3730.47	-0.0512501	0.057971	0.0159781	0.515613	not_signif
ENSMUSG00000000282	Mnt	534.684	-0.00687982	0.0233258	0.0994119	0.794514	not_signif
ENSMUSG00000000290	Itgb2	96.5327	0.000322661	0.0220531	0.875729	0.996268	not_signif
ENSMUSG00000000295	Hddc2	91.4406	0.00165617	0.0220601	0.549883	0.990239	not_signif
ENSMUSG00000000296	Tpd52l1	288.538	0.00144029	0.0213515	0.806979	0.996115	not_signif
ENSMUSG00000000301	Pemt	41.5512	0.00222032	0.0222814	0.0592567	0.729408	not_signif
ENSMUSG00000000303	Cdh1	4794.52	-0.000626211	0.0207452	0.923158	0.997811	not_signif
ENSMUSG00000000305	Cdh4	55.4553	-0.00119437	0.0221357	0.449029	0.972314	not_signif
ENSMUSG00000000308	Ckmt1	1070.08	0.000793663	0.0207294	0.916819	0.997277	not_signif
ENSMUSG00000000317	Bcl6b	89.9894	-0.00130786	0.0221546	0.367554	0.956065	not_signif
ENSMUSG00000000318	Clec10a	27.1197	-0.000319061	0.022089	0.84224	0.996268	not_signif
ENSMUSG00000000320	Alox12	79.99	-0.00255128	0.022154	0.395671	0.957207	not_signif
ENSMUSG00000000325	Arvcf	1003.97	-0.00170721	0.0220458	0.556654	0.990555	not_signif
ENSMUSG00000000326	Comt	6174.29	-0.000280882	0.0217605	0.944192	0.998833	not_signif
ENSMUSG00000000339	Rtca	508.374	-0.000244695	0.0212928	0.9655	0.999436	not_signif
ENSMUSG00000000340	Dbt	2732.99	0.00227221	0.0209248	0.749293	0.996115	not_signif
ENSMUSG00000000346	Dazap2	5451.87	0.000888604	0.0202384	0.94018	0.998833	not_signif
ENSMUSG00000000355	Mcts1	288.782	-0.00233559	0.0215962	0.665852	0.99576	not_signif
ENSMUSG00000000359	Rem1	79.8488	-0.00141763	0.022095	0.530176	0.98535	not_signif
ENSMUSG00000000365	Rnf17	2.08484	0.000489692	0.0221494	0.218708		not_signif
ENSMUSG00000000374	Trappc10	1975.29	-0.011216	0.0220806	0.301557	0.941428	not_signif
ENSMUSG00000000378	Ccm2	368.076	-0.0013793	0.0213613	0.812476	0.996115	not_signif
ENSMUSG00000000384	Tbrg4	913.315	-0.00329507	0.0214344	0.606878	0.993461	not_signif
ENSMUSG00000000385	Tmprss2	3325.24	0.00235217	0.0212505	0.739997	0.996115	not_signif
ENSMUSG00000000386	Mx1	10.0635	0.000243963	0.0221368	0.711899		not_signif
ENSMUSG00000000392	Fap	10.8199	-0.000851223	0.0221493	0.360967		not_signif
ENSMUSG00000000399	Ndufa9	4605.83	-0.0102741	0.0221357	0.294849	0.936957	not_signif
ENSMUSG00000000402	Egfl6	384.028	0.000529714	0.0218955	0.874904	0.996268	not_signif
ENSMUSG00000000409	Lck	22.8052	-0.00158995	0.0221847	0.257443	0.921837	not_signif
ENSMUSG00000000416	Cttnbp2	246.495	0.00466456	0.0225007	0.238088	0.910371	not_signif
ENSMUSG00000000420	Galnt1	5231.18	-0.00664962	0.0226311	0.275182	0.924883	not_signif
ENSMUSG00000000439	Mkrn2	472.798	-0.00107154	0.0219645	0.727068	0.996115	not_signif
ENSMUSG00000000440	Pparg	97.5886	0.000962686	0.0219095	0.77605	0.996115	not_signif
ENSMUSG00000000441	Raf1	2194.05	-0.0091453	0.0226301	0.287293	0.934131	not_signif
ENSMUSG00000000486	Sept1	58.2372	0.00108197	0.0220428	0.663251	0.99576	not_signif
ENSMUSG00000000489	Pdgfb	483.446	-0.00351817	0.0220537	0.438936	0.968514	not_signif
ENSMUSG00000000530	Acvrl1	347.786	-0.00336059	0.0219459	0.487509	0.979238	not_signif
ENSMUSG00000000531	Grasp	58.6086	0.000367878	0.0220982	0.808204	0.996115	not_signif
ENSMUSG00000000532	Acvr1b	1098.91	-0.000637904	0.0210451	0.902627	0.997019	not_signif
ENSMUSG00000000538	Tom1l2	3481.4	-0.00427595	0.0214671	0.533445	0.985595	not_signif
ENSMUSG00000000544	Gpa33	5.42537	0.000444365	0.0221429	0.475717		not_signif
ENSMUSG00000000552	Zfp385a	127.479	-0.00581727	0.0229744	0.109934	0.807352	not_signif
ENSMUSG00000000555	Itga5	167.326	0.00224917	0.0219097	0.58537	0.993043	not_signif
ENSMUSG00000000561	Wdr77	616.028	-0.00848376	0.0234638	0.189557	0.883776	not_signif
ENSMUSG00000000562	Adora3	2.7905	-0.000253912	0.0221394	0.665034		not_signif
ENSMUSG00000000563	Atp5f1	9700.58	0.00575786	0.0201901	0.552012	0.990555	not_signif
ENSMUSG00000000567	Sox9	7.04177	-0.00075548	0.0221432	0.433608		not_signif
ENSMUSG00000000568	Hnrnpd	884.327	0.00349418	0.0221804	0.377026	0.957207	not_signif
ENSMUSG00000000579	Dynlt1c	57.5059	-0.000864173	0.0220236	0.732664	0.996115	not_signif
ENSMUSG00000000581	C1d	779.071	0.00899499	0.0236487	0.176593	0.873196	not_signif
ENSMUSG00000000594	Gm2a	6785.64	-0.00659035	0.0217978	0.397964	0.957518	not_signif
ENSMUSG00000000600	Krit1	522.42	-0.00355172	0.0212589	0.615581	0.993461	not_signif
ENSMUSG00000000605	Clcn4	2665.65	-0.00611032	0.0208108	0.569908	0.991726	not_signif
ENSMUSG00000000606	Vmn2r88	1.35176	-0.00011967	0.022142	0.767581		not_signif
ENSMUSG00000000627	Sema4f	1.31993	0.000147982	0.0221417	0.735775		not_signif
ENSMUSG00000000628	Hk2	105.665	0.000419835	0.0220169	0.86336	0.996268	not_signif
ENSMUSG00000000631	Myo18a	5573.66	0.00370004	0.0220804	0.424737	0.964261	not_signif
ENSMUSG00000000673	Haao	3935.13	0.00230358	0.0213922	0.746941	0.996115	not_signif
ENSMUSG00000000682	Cd52	66.5166	-0.00103542	0.0220818	0.618079	0.993584	not_signif
ENSMUSG00000000686	Abhd15	64.1138	0.00215513	0.0221842	0.339808	0.949605	not_signif
ENSMUSG00000000690	Hoxb6	271.24	-0.00488066	0.0223843	0.32361	0.944999	not_signif
ENSMUSG00000000693	Loxl3	60.4843	0.000667054	0.0220879	0.707465	0.99576	not_signif
ENSMUSG00000000708	Kat2b	1961.53	-0.000327272	0.0213165	0.956952	0.998884	not_signif
ENSMUSG00000000711	Rab5b	3052.5	0.000640733	0.0199698	0.940316	0.998833	not_signif
ENSMUSG00000000730	Dnmt3l	2.85077	0.000274086	0.0221409	0.616261		not_signif
ENSMUSG00000000732	Icosl	173.981	-0.00374078	0.0222518	0.337177	0.949028	not_signif
ENSMUSG00000000738	Spg7	2524.46	-0.0077295	0.0233046	0.202999	0.899494	not_signif
ENSMUSG00000000739	Sult5a1	37.1753	0.00138038	0.0221552	0.369872	0.956591	not_signif
ENSMUSG00000000740	Rpl13	2827.32	0.00781381	0.0225146	0.320256	0.944438	not_signif
ENSMUSG00000000743	Chmp1a	2349.92	-0.00915555	0.0224974	0.27866	0.92913	not_signif
ENSMUSG00000000751	Rpa1	1094.62	-0.00336141	0.0211488	0.640097	0.995437	not_signif
ENSMUSG00000000753	Serpinf1	120.777	0.00177275	0.0222049	0.216172	0.907081	not_signif
ENSMUSG00000000759	Tubgcp3	439.959	0.0161422	0.0305007	0.0161326	0.516672	not_signif
ENSMUSG00000000776	Polr3d	235.349	0.00114146	0.0219724	0.720313	0.99576	not_signif
ENSMUSG00000000782	Tcf7	20.2233	-0.00293276	0.0223759	0.0703646		not_signif
ENSMUSG00000000787	Ddx3x	5496.08	0.00844053	0.023633	0.152579	0.856094	not_signif
ENSMUSG00000000791	Il12rb1	3.86975	-0.00029288	0.0221374	0.669681		not_signif
ENSMUSG00000000792	Slc5a5	1.5563	-0.000137175	0.022142	0.739736		not_signif
ENSMUSG00000000794	Kcnn3	32.7009	-0.000336251	0.0221006	0.8164	0.996268	not_signif
ENSMUSG00000000804	Usp32	1838.28	0.00162728	0.0209227	0.820121	0.996268	not_signif
ENSMUSG00000000805	Car4	3518.03	-0.00317476	0.0220724	0.441752	0.968939	not_signif
ENSMUSG00000000811	Txnrd3	558.213	0.00676714	0.0230326	0.178618	0.876001	not_signif
ENSMUSG00000000817	Fasl	1.60604	4.36249e-05	0.0221416	0.923237		not_signif
ENSMUSG00000000823	Zfp512b	849.828	0.00045274	0.0217043	0.917736	0.997277	not_signif
ENSMUSG00000000826	Dnajc5	2382.67	0.0102545	0.0240896	0.163225	0.863565	not_signif
ENSMUSG00000000827	Tpd52l2	904.953	0.00487232	0.0220166	0.423317	0.964261	not_signif
ENSMUSG00000000838	Fmr1	713.829	0.0127492	0.0253195	0.134747	0.835966	not_signif
ENSMUSG00000000861	Bcl11a	2.25048	0.000126656	0.0221416	0.768881		not_signif
ENSMUSG00000000876	Pxmp4	2352.5	-0.0092291	0.023603	0.197069	0.892769	not_signif
ENSMUSG00000000881	Dlg3	460.102	0.00263017	0.0217769	0.593933	0.993461	not_signif
ENSMUSG00000000884	Gnb1l	63.5817	-0.00290469	0.0223116	0.197987	0.893474	not_signif
ENSMUSG00000000889	Dbh	3.45244	-0.000547722	0.0221545	0.0198905		not_signif
ENSMUSG00000000901	Mmp11	75.53	-0.592847	0.221614	0.00023264	0.073265	not_signif
ENSMUSG00000000902	Smarcb1	665.034	-0.00542322	0.0222235	0.36117	0.955329	not_signif
ENSMUSG00000000915	Hip1r	1132.72	0.0036557	0.0222281	0.348639	0.952916	not_signif
ENSMUSG00000000916	Nsun5	177.175	-0.000368725	0.0218098	0.920743	0.997447	not_signif
ENSMUSG00000000934	Top1mt	586.337	-0.0013277	0.0208878	0.84785	0.996268	not_signif
ENSMUSG00000000938	Hoxa10	738.536	9.28215e-05	0.0209775	0.995095	0.999901	not_signif
ENSMUSG00000000942	Hoxa4	24.1738	-0.000256736	0.022088	0.87253	0.996268	not_signif
ENSMUSG00000000948	Gm38393	10.6161	-0.000775637	0.0221328	0.516942		not_signif
ENSMUSG00000000957	Mmp14	223.791	-0.00111666	0.0218004	0.780284	0.996115	not_signif
ENSMUSG00000000958	Slc7a7	3624.62	0.00125201	0.02141	0.96987	0.999436	not_signif
ENSMUSG00000000959	Oxa1l	1346.6	0.000747741	0.0209505	0.916531	0.997277	not_signif
ENSMUSG00000000976	Heatr6	341.158	0.000174595	0.0215733	0.96155	0.999436	not_signif
ENSMUSG00000000982	Ccl3	2.4881	-0.000327479	0.0221429	0.521742		not_signif
ENSMUSG00000001014	Icam4	3.01088	-0.000103709	0.0221372	0.863745		not_signif
ENSMUSG00000001016	Ilf2	639.565	0.0019062	0.0214352	0.769263	0.996115	not_signif
ENSMUSG00000001017	Chtop	1169.94	0.00170699	0.0206154	0.824642	0.996268	not_signif
ENSMUSG00000001018	Snapin	432.898	0.000687476	0.0217068	0.879631	0.996268	not_signif
ENSMUSG00000001020	S100a4	42.4279	-0.000282416	0.0220527	0.888759	0.996268	not_signif
ENSMUSG00000001025	S100a6	532.854	0.00507589	0.0228767	0.0280563	0.60736	not_signif
ENSMUSG00000001027	Scn4a	4.45062	7.61904e-05	0.0221318	0.922937		not_signif
ENSMUSG00000001029	Icam2	126.785	-0.00249091	0.0221627	0.383648	0.957207	not_signif
ENSMUSG00000001034	Mapk7	162.331	-0.00260138	0.0220984	0.444559	0.970247	not_signif
ENSMUSG00000001036	Epn2	633.664	-0.000342419	0.0215506	0.950648	0.998884	not_signif
ENSMUSG00000001039	B9d1	143.002	-0.00142481	0.0218968	0.701234	0.99576	not_signif
ENSMUSG00000001052	Sec24b	966.488	0.00981348	0.0244507	0.108091	0.806912	not_signif
ENSMUSG00000001053	N4bp3	213.235	-0.000476224	0.0217954	0.901723	0.997019	not_signif
ENSMUSG00000001054	Rmnd5b	595.028	-0.0185807	0.0343128	0.00661781	0.411153	not_signif
ENSMUSG00000001056	Nhp2	824.559	-0.00146158	0.0217692	0.7335	0.996115	not_signif
ENSMUSG00000001062	Vps9d1	648.599	-0.000320088	0.0213857	0.953301	0.998884	not_signif
ENSMUSG00000001065	Zfp276	346.315	0.00397741	0.0222626	0.337784	0.949262	not_signif
ENSMUSG00000001076	C1ql4	9.3067	0.00126618	0.0221711	0.25617		not_signif
ENSMUSG00000001082	Mfsd10	170.068	-0.00257263	0.0220442	0.486204	0.979065	not_signif
ENSMUSG00000001089	Luzp1	1255.14	0.00498513	0.021428	0.458453	0.97435	not_signif
ENSMUSG00000001095	Slc13a2	1066.1	0.00327992	0.0221709	0.382908	0.957207	not_signif
ENSMUSG00000001098	Kctd10	1000.44	0.0366992	0.0919526	0.0138364	0.502078	not_signif
ENSMUSG00000001100	Poldip2	2446.94	-0.0117922	0.0228297	0.216217	0.907081	not_signif
ENSMUSG00000001105	Ift20	575.344	0.00765912	0.0228354	0.246606	0.915088	not_signif
ENSMUSG00000001119	Col6a1	493.966	-0.00338632	0.0223044	0.274245	0.924454	not_signif
ENSMUSG00000001120	Pcbp3	575.099	-0.00456848	0.0224732	0.245615	0.915041	not_signif
ENSMUSG00000001123	Lgals9	301.761	0.00161918	0.0220803	0.529795	0.98535	not_signif
ENSMUSG00000001127	Araf	1524.55	-0.00332542	0.0211892	0.717005	0.99576	not_signif
ENSMUSG00000001128	Cfp	37.5373	0.000621945	0.0220699	0.752512	0.996115	not_signif
ENSMUSG00000001131	Timp1	10.9619	0.0020972	0.0222759	0.0208824		not_signif
ENSMUSG00000001134	Uxt	288.074	0.00330331	0.0220144	0.465635	0.975419	not_signif
ENSMUSG00000001138	Cnnm3	621.928	-0.00180788	0.0216964	0.680993	0.99576	not_signif
ENSMUSG00000001143	Lman2l	1247.53	-0.000583764	0.0218289	0.882989	0.996268	not_signif
ENSMUSG00000001150	Mcm3ap	775.49	-0.000312796	0.0219178	0.896195	0.996921	not_signif
ENSMUSG00000001151	Pcnt	795.983	-0.000670728	0.0219332	0.820177	0.996268	not_signif
ENSMUSG00000001155	Ftcd	380.88	0.261014	0.0835704	6.5597e-05	0.0422598	not_signif
ENSMUSG00000001156	Mxd1	269.63	-0.000813415	0.0218028	0.835048	0.996268	not_signif
ENSMUSG00000001157	Gmcl1	511.581	0.0030014	0.0216299	0.596485	0.993461	not_signif
ENSMUSG00000001158	Snrnp27	449.449	-0.00368843	0.0214646	0.570325	0.991786	not_signif
ENSMUSG00000001166	Oas1c	65.9533	0.0011511	0.0221252	0.493548	0.982386	not_signif
ENSMUSG00000001173	Ocrl	472.578	0.00340975	0.0220731	0.435012	0.96828	not_signif
ENSMUSG00000001175	Calm1	4023.57	0.00917877	0.0228615	0.235912	0.910371	not_signif
ENSMUSG00000001211	Agpat3	9978.67	0.000187337	0.0201083	0.98241	0.999436	not_signif
ENSMUSG00000001225	Slc26a3	3.03223	0.000148507	0.0221364	0.818821		not_signif
ENSMUSG00000001227	Sema6b	56.0793	-3.34472e-05	0.0220634	0.988177	0.999436	not_signif
ENSMUSG00000001228	Uhrf1	39.7909	-0.0026651	0.0222812	0.20833	0.902619	not_signif
ENSMUSG00000001229	Dpp9	953.885	0.00254587	0.0215749	0.643422	0.995683	not_signif
ENSMUSG00000001240	Ramp2	177.196	-0.00193367	0.0217561	0.674335	0.99576	not_signif
ENSMUSG00000001247	Lsr	896.314	0.0106647	0.0233037	0.238045	0.910371	not_signif
ENSMUSG00000001248	Gramd1a	350.559	0.000987979	0.0216232	0.83351	0.996268	not_signif
ENSMUSG00000001249	Hpn	8285.66	-0.0055047	0.0218337	0.563569	0.990804	not_signif
ENSMUSG00000001260	Gabrg1	4.0573	0.000503525	0.02214	0.518884		not_signif
ENSMUSG00000001270	Ckb	1938.74	-0.00291603	0.0218622	0.571129	0.992237	not_signif
ENSMUSG00000001280	Sp1	1491.22	0.00345549	0.0213908	0.606003	0.993461	not_signif
ENSMUSG00000001281	Itgb7	40.3288	-0.00213593	0.0222401	0.180809	0.879897	not_signif
ENSMUSG00000001285	Myg1	471.144	-0.0120081	0.0263483	0.0353602	0.650908	not_signif
ENSMUSG00000001288	Rarg	299.973	0.00149758	0.0217956	0.735679	0.996115	not_signif
ENSMUSG00000001289	Pfdn5	2208.57	0.0417425	0.122803	0.0121473	0.497437	not_signif
ENSMUSG00000001300	Efnb2	392.786	0.00387745	0.021864	0.483564	0.976654	not_signif
ENSMUSG00000001305	Rrp15	145.452	-0.00424205	0.022382	0.277396	0.926778	not_signif
ENSMUSG00000001313	Rnd2	182.624	-0.00300463	0.0220483	0.46032	0.974461	not_signif
ENSMUSG00000001323	Srr	2873.67	-0.00632803	0.020979	0.476605	0.975419	not_signif
ENSMUSG00000001333	Sync	14.9717	0.000742257	0.0221252	0.569665		not_signif
ENSMUSG00000001334	Fndc5	47.8016	-0.00088987	0.0220588	0.633063	0.995252	not_signif
ENSMUSG00000001348	Acp5	1372.72	-0.00601648	0.0225065	0.259464	0.922664	not_signif
ENSMUSG00000001349	Cnn1	71.7463	-0.000405123	0.0220361	0.797747	0.996115	not_signif
ENSMUSG00000001366	Fbxo9	1103.98	0.0028721	0.0216473	0.605581	0.993461	not_signif
ENSMUSG00000001376	Vps50	777.045	-0.00192244	0.0214422	0.737117	0.996115	not_signif
ENSMUSG00000001380	Hars	991.026	-0.00946633	0.0225695	0.290783	0.934264	not_signif
ENSMUSG00000001383	Zmat2	1118.79	-0.00488817	0.0221056	0.390072	0.957207	not_signif
ENSMUSG00000001403	Ube2c	16.0055	-0.00137225	0.0221868	0.163682		not_signif
ENSMUSG00000001415	Smg5	1488.13	-0.00379582	0.0213051	0.587586	0.993043	not_signif
ENSMUSG00000001416	Cct3	2966.02	-0.00294269	0.0214296	0.679632	0.99576	not_signif
ENSMUSG00000001418	Glmp	3327.44	-0.110178	0.0732246	0.00391356	0.360131	not_signif
ENSMUSG00000001419	Mef2d	1171.9	-0.00198259	0.0208295	0.788738	0.996115	not_signif
ENSMUSG00000001420	Tmem79	115.488	-0.00127214	0.0218514	0.772045	0.996115	not_signif
ENSMUSG00000001424	Snd1	1938.37	0.00217499	0.0215855	0.673799	0.99576	not_signif
ENSMUSG00000001435	Col18a1	4857.75	-0.00048881	0.0214946	0.922607	0.997811	not_signif
ENSMUSG00000001436	Slc19a1	2229.95	0.00563525	0.0223634	0.333914	0.947669	not_signif
ENSMUSG00000001440	Kpnb1	3183.34	-0.00432832	0.0210308	0.580364	0.992904	not_signif
ENSMUSG00000001441	Npepps	1643.88	-0.000360335	0.0212262	0.950557	0.998884	not_signif
ENSMUSG00000001444	Tbx21	2.5657	-0.000115595	0.022139	0.830331		not_signif
ENSMUSG00000001445	Mrpl10	1597.42	-0.00653538	0.0207988	0.430721	0.965946	not_signif
ENSMUSG00000001467	Cyp51	5885.06	-0.00102134	0.0218307	0.681058	0.99576	not_signif
ENSMUSG00000001472	Tcf25	4304.76	-0.00958528	0.0223443	0.337185	0.949028	not_signif
ENSMUSG00000001473	Tubb6	133.72	0.000787781	0.0219926	0.772043	0.996115	not_signif
ENSMUSG00000001482	Def8	4369.49	-0.00436645	0.0216792	0.508298	0.984423	not_signif
ENSMUSG00000001493	Meox1	96.375	0.000354702	0.0219528	0.903176	0.997019	not_signif
ENSMUSG00000001494	Sost	9.88548	-0.000414775	0.0221229	0.708347		not_signif
ENSMUSG00000001504	Irx2	226.58	0.000373805	0.0219122	0.90794	0.997019	not_signif
ENSMUSG00000001506	Col1a1	809.265	-0.0018489	0.0221353	0.427689	0.96482	not_signif
ENSMUSG00000001507	Itga3	1285.03	0.0038255	0.0217921	0.510195	0.984423	not_signif
ENSMUSG00000001508	Sgca	2.79892	-8.23707e-05	0.0221373	0.882733		not_signif
ENSMUSG00000001517	Foxm1	38.5526	-0.000941121	0.0221321	0.491486	0.981289	not_signif
ENSMUSG00000001518	Itfg2	323.6	-0.00225983	0.0220306	0.517274	0.984542	not_signif
ENSMUSG00000001520	Nrip2	51.3851	-0.000873075	0.0220594	0.690567	0.99576	not_signif
ENSMUSG00000001521	Tulp3	1246.06	-0.0118919	0.0258544	0.0683026	0.745846	not_signif
ENSMUSG00000001524	Gtf2h4	223.354	-0.00476368	0.0224952	0.241519	0.914142	not_signif
ENSMUSG00000001525	Tubb5	1183.07	-0.00410744	0.0219246	0.486573	0.979065	not_signif
ENSMUSG00000001542	Ell2	929.182	-0.00721827	0.0234707	0.0903118	0.775809	not_signif
ENSMUSG00000001552	Jup	3525.96	0.00355228	0.0209575	0.635536	0.995252	not_signif
ENSMUSG00000001555	Fkbp10	97.7455	-0.00443912	0.022626	0.113997	0.8111	not_signif
ENSMUSG00000001558	Klhl10	1.6076	-1.80314e-05	0.0221403	0.968857		not_signif
ENSMUSG00000001569	Nom1	547.917	0.00419664	0.0222494	0.358132	0.954273	not_signif
ENSMUSG00000001576	Ergic1	2423.75	0.0105676	0.0241	0.103446	0.801104	not_signif
ENSMUSG00000001583	Tnk1	139.286	0.00177056	0.0220328	0.563546	0.990804	not_signif
ENSMUSG00000001588	Acap1	18.4848	-0.00094402	0.0221368	0.465196		not_signif
ENSMUSG00000001604	Tcea3	1328.43	-0.00110401	0.0206835	0.881616	0.996268	not_signif
ENSMUSG00000001622	Csn3	1.08879	4.42479e-05	0.0221422	0.905417		not_signif
ENSMUSG00000001627	Ifrd1	270.535	0.00758745	0.0232662	0.182512	0.881244	not_signif
ENSMUSG00000001630	Stk38l	531.04	-0.00199411	0.0214724	0.720084	0.99576	not_signif
ENSMUSG00000001632	Brpf1	504.96	0.000744242	0.0216448	0.873826	0.996268	not_signif
ENSMUSG00000001642	Akr1b3	3188.84	0.00103908	0.0219631	0.73443	0.996115	not_signif
ENSMUSG00000001656	Hoxc11	12.5243	-0.000636483	0.0221253	0.599466		not_signif
ENSMUSG00000001657	Hoxc8	49.1483	0.000531627	0.0220109	0.829413	0.996268	not_signif
ENSMUSG00000001661	Hoxc6	155.755	-0.00266511	0.0220826	0.458017	0.97435	not_signif
ENSMUSG00000001663	Gstt1	1874.92	0.00149027	0.0216338	0.76222	0.996115	not_signif
ENSMUSG00000001665	Gstt3	1240.45	-0.0055863	0.0222602	0.348846	0.952916	not_signif
ENSMUSG00000001666	Ddt	2459.76	0.00109792	0.0208935	0.944163	0.998833	not_signif
ENSMUSG00000001670	Tat	103.334	0.000477789	0.0221519	0.0583812	0.727812	not_signif
ENSMUSG00000001672	Marveld3	312.981	-0.00186464	0.021694	0.699061	0.99576	not_signif
ENSMUSG00000001674	Ddx18	531.136	-0.00692852	0.0227743	0.306615	0.943532	not_signif
ENSMUSG00000001687	Ubl3	2018.91	-0.00576753	0.0214912	0.46537	0.975419	not_signif
ENSMUSG00000001700	Gramd3	583.745	-0.0128323	0.0258192	0.119654	0.820096	not_signif
ENSMUSG00000001707	Eef1e1	219.686	0.00295018	0.0220738	0.458494	0.97435	not_signif
ENSMUSG00000001729	Akt1	1788.55	0.00193726	0.0201384	0.810619	0.996115	not_signif
ENSMUSG00000001739	Cldn15	226.79	-0.00230831	0.0219438	0.562386	0.990804	not_signif
ENSMUSG00000001741	Il16	69.8449	-0.00615747	0.0232155	0.0445254	0.686362	not_signif
ENSMUSG00000001750	Tcirg1	351.855	-0.000618572	0.0216899	0.88796	0.996268	not_signif
ENSMUSG00000001751	Naglu	1108.96	-0.00823753	0.0227335	0.270886	0.92381	not_signif
ENSMUSG00000001755	Coasy	5422.4	-0.0260059	0.0481501	0.0148483	0.510224	not_signif
ENSMUSG00000001761	Smo	1781.33	-0.0113689	0.0229896	0.324179	0.944999	not_signif
ENSMUSG00000001763	Tspan33	1230.43	-0.00256612	0.0210073	0.725085	0.996115	not_signif
ENSMUSG00000001767	Crnkl1	420.178	0.00596135	0.0223371	0.325698	0.945627	not_signif
ENSMUSG00000001768	Rin2	1284.38	0.00815887	0.0231919	0.214859	0.907081	not_signif
ENSMUSG00000001773	Folh1	2725.79	0.00286859	0.0222355	0.279497	0.929372	not_signif
ENSMUSG00000001774	Chordc1	950.236	-0.00290243	0.02228	0.249524	0.916973	not_signif
ENSMUSG00000001783	Rtcb	2570.39	-0.00927143	0.0215155	0.346373	0.950869	not_signif
ENSMUSG00000001785	Pwp1	404.227	-0.00150376	0.0216261	0.774409	0.996115	not_signif
ENSMUSG00000001786	Fbxo7	1768.6	0.00108622	0.0201971	0.89557	0.996921	not_signif
ENSMUSG00000001794	Capns1	4645.26	-0.0142765	0.025321	0.156198	0.856094	not_signif
ENSMUSG00000001802	Lrp3	391.991	-0.00530805	0.022031	0.400254	0.959033	not_signif
ENSMUSG00000001827	Folr1	8765.71	-0.00570274	0.0212036	0.472379	0.975419	not_signif
ENSMUSG00000001829	Clpb	1645.99	-0.00570116	0.022254	0.350033	0.952916	not_signif
ENSMUSG00000001833	Sept7	1024.42	-0.0043632	0.0210457	0.609059	0.993461	not_signif
ENSMUSG00000001844	Zdhhc4	512.493	0.00690359	0.0228836	0.230512	0.910371	not_signif
ENSMUSG00000001847	Rac1	3954.72	0.000929242	0.02024	0.908903	0.997019	not_signif
ENSMUSG00000001855	Nup214	864.352	0.0099686	0.0243634	0.126037	0.821057	not_signif
ENSMUSG00000001864	Aif1l	4118.65	0.00415192	0.0217373	0.507821	0.984423	not_signif
ENSMUSG00000001865	Cpa3	3.75743	0.000497169	0.022146	0.39335		not_signif
ENSMUSG00000001870	Ltbp1	476.779	-0.00275242	0.0221033	0.431968	0.966701	not_signif
ENSMUSG00000001891	Ugp2	3198.58	-0.0228133	0.0325796	0.0890658	0.774471	not_signif
ENSMUSG00000001909	Trmt1	695.553	0.000479198	0.0212957	0.936275	0.998833	not_signif
ENSMUSG00000001910	Nacc1	2493.45	-0.00231056	0.0213417	0.709949	0.99576	not_signif
ENSMUSG00000001911	Nfix	692.262	-0.0106853	0.0241061	0.172776	0.870924	not_signif
ENSMUSG00000001918	Slc1a5	916.398	0.0029236	0.0220612	0.459325	0.974461	not_signif
ENSMUSG00000001924	Uba1	5770.35	0.000266958	0.0196334	0.971574	0.999436	not_signif
ENSMUSG00000001930	Vwf	157.699	-0.00114223	0.022011	0.679514	0.99576	not_signif
ENSMUSG00000001942	Siae	863.39	-0.188921	0.0741481	0.000365557	0.0986781	not_signif
ENSMUSG00000001943	Vsig2	27.9437	0.00259453	0.0223116	0.111978	0.807352	not_signif
ENSMUSG00000001946	Esam	580.004	-0.00806242	0.0238145	0.0845165	0.766213	not_signif
ENSMUSG00000001948	Spa17	88.9906	0.00350742	0.0222998	0.291316	0.934264	not_signif
ENSMUSG00000001962	Fam50a	626.753	-0.011255	0.0256023	0.0568395	0.720021	not_signif
ENSMUSG00000001964	Emd	406.374	0.00709277	0.0229803	0.214471	0.907081	not_signif
ENSMUSG00000001983	Taco1	489.865	0.00436179	0.0217033	0.500783	0.984265	not_signif
ENSMUSG00000001985	Grik3	1.87884	-0.000265968	0.0221416	0.613345		not_signif
ENSMUSG00000001986	Gria3	180.819	0.00853135	0.0242758	0.0294409	0.612673	not_signif
ENSMUSG00000001995	Sipa1l2	353.773	0.00937669	0.0242583	0.10206	0.798706	not_signif
ENSMUSG00000001998	Ap4e1	247.818	0.0119486	0.0266149	0.0142786	0.502078	not_signif
ENSMUSG00000001999	Blvra	1140.5	0.0103639	0.0243951	0.143826	0.846674	not_signif
ENSMUSG00000002006	Pdzd4	33.6589	0.00127378	0.0221062	0.529725	0.98535	not_signif
ENSMUSG00000002007	Srpk3	8.06322	-0.00196787	0.0222491	0.0713877		not_signif
ENSMUSG00000002010	Idh3g	6032.5	-0.00725212	0.021872	0.381224	0.957207	not_signif
ENSMUSG00000002012	Pnck	10.0703	0.000221811	0.0221288	0.803532		not_signif
ENSMUSG00000002014	Ssr4	1003.87	0.00623232	0.0212539	0.548877	0.98937	not_signif
ENSMUSG00000002015	Bcap31	2795.02	-0.00247426	0.0200451	0.802931	0.996115	not_signif
ENSMUSG00000002017	Fam98a	850.471	-0.00414054	0.0219987	0.451311	0.972357	not_signif
ENSMUSG00000002020	Ltbp2	29.1059	-0.000271407	0.0221319	0.735923	0.996115	not_signif
ENSMUSG00000002028	Kmt2a	1191.19	0.00389546	0.0224176	0.220865	0.908071	not_signif
ENSMUSG00000002031	Ift46	607.601	0.00250181	0.0219087	0.572413	0.992237	not_signif
ENSMUSG00000002032	Tmem25	1049.1	0.00231962	0.0219589	0.555299	0.990555	not_signif
ENSMUSG00000002033	Cd3g	5.55158	0.000661536	0.022144	0.431854		not_signif
ENSMUSG00000002043	Trappc6a	321.026	-0.00718658	0.0229003	0.236981	0.910371	not_signif
ENSMUSG00000002052	Supt6	2257.48	0.0168279	0.0267795	0.110779	0.807352	not_signif
ENSMUSG00000002055	Spag5	84.041	-0.00497916	0.0228932	0.0155815	0.515353	not_signif
ENSMUSG00000002058	Unc119	72.1063	-0.00618443	0.0232394	0.0386132	0.658285	not_signif
ENSMUSG00000002059	Rab34	836.629	-0.00649803	0.0228292	0.224832	0.910371	not_signif
ENSMUSG00000002064	Sdf2	996.665	-0.00820337	0.0228062	0.279585	0.929372	not_signif
ENSMUSG00000002068	Ccne1	10.0903	0.000294099	0.0221272	0.759201		not_signif
ENSMUSG00000002076	Hsf2bp	240.384	0.0071141	0.023439	0.0886913	0.774216	not_signif
ENSMUSG00000002083	Bbc3	29.8677	0.00107696	0.0221101	0.549587	0.989975	not_signif
ENSMUSG00000002100	Mybpc3	2.08037	0.000180441	0.0221412	0.706811		not_signif
ENSMUSG00000002102	Psmc3	3140.41	-0.012123	0.0231808	0.187019	0.882787	not_signif
ENSMUSG00000002103	Acp2	1055.96	-0.0104749	0.0251787	0.0536007	0.717052	not_signif
ENSMUSG00000002104	Rapsn	50.6695	-0.00129773	0.0220898	0.554896	0.990555	not_signif
ENSMUSG00000002105	Slc39a13	636.889	0.00430827	0.0216096	0.487275	0.979065	not_signif
ENSMUSG00000002107	Celf2	143.411	0.00553085	0.0228684	0.125509	0.821057	not_signif
ENSMUSG00000002108	Nr1h3	1059.43	-0.00291892	0.0215775	0.610112	0.993461	not_signif
ENSMUSG00000002109	Ddb2	88.3966	-0.000479588	0.021974	0.862105	0.996268	not_signif
ENSMUSG00000002111	Spi1	39.5767	-0.000716498	0.0221084	0.638879	0.995252	not_signif
ENSMUSG00000002129	Sf3a1	1023.91	0.00196951	0.0210696	0.76642	0.996115	not_signif
ENSMUSG00000002147	Stat6	2029.74	1.11202e-05	0.0204085	0.920416	0.997406	not_signif
ENSMUSG00000002190	Clgn	1.57823	-0.000327452	0.0221441	0.474313		not_signif
ENSMUSG00000002204	Napsa	46663.7	0.00260686	0.0214716	0.662422	0.99576	not_signif
ENSMUSG00000002205	Vrk3	1107.53	-0.0127867	0.0264679	0.0629541	0.736211	not_signif
ENSMUSG00000002210	Smg9	301.451	-0.00149249	0.0217041	0.745958	0.996115	not_signif
ENSMUSG00000002221	Paxip1	626.954	-0.00133444	0.0217067	0.775496	0.996115	not_signif
ENSMUSG00000002222	Rmnd5a	2969.83	0.00137084	0.02133	0.814937	0.996268	not_signif
ENSMUSG00000002227	Mov10	488.24	0.00314419	0.0220875	0.45266	0.972357	not_signif
ENSMUSG00000002228	Ppm1j	35.0748	-0.00232107	0.0222523	0.19766	0.893474	not_signif
ENSMUSG00000002233	Rhoc	1430.4	-0.0164009	0.0304301	0.0278921	0.606791	not_signif
ENSMUSG00000002249	Tead3	332.409	-0.00430897	0.0217334	0.490742	0.981076	not_signif
ENSMUSG00000002250	Ppard	1325.36	-0.00451347	0.0226692	0.0923493	0.783518	not_signif
ENSMUSG00000002257	Def6	53.3553	0.000399733	0.0220488	0.850231	0.996268	not_signif
ENSMUSG00000002265	Peg3	436.542	0.00536034	0.0229512	0.0479751	0.696352	not_signif
ENSMUSG00000002266	Zim1	41.8642	0.000815118	0.0221404	0.45534	0.972357	not_signif
ENSMUSG00000002274	Metrn	147.921	-0.00488104	0.0225556	0.224603	0.910371	not_signif
ENSMUSG00000002279	Lmf1	625.109	-0.00833258	0.0230137	0.243981	0.915041	not_signif
ENSMUSG00000002280	Narfl	854.117	0.00481779	0.0213445	0.517986	0.984542	not_signif
ENSMUSG00000002289	Angptl4	1087.52	0.000479245	0.0221284	0.648843	0.995683	not_signif
ENSMUSG00000002297	Dbf4	67.958	-0.00368768	0.0224595	0.139346	0.840844	not_signif
ENSMUSG00000002307	Daxx	405.03	-0.00568704	0.0222043	0.360131	0.955329	not_signif
ENSMUSG00000002308	Cd320	365.283	0.00233808	0.0216348	0.659503	0.995683	not_signif
ENSMUSG00000002319	Ipo4	1135.93	0.00336124	0.0221521	0.393929	0.957207	not_signif
ENSMUSG00000002320	Tm9sf1	2320.11	-0.00713145	0.0209026	0.439276	0.968535	not_signif
ENSMUSG00000002324	Rec8	138.023	-0.00281286	0.0221316	0.412214	0.962531	not_signif
ENSMUSG00000002325	Irf9	320.574	0.00142619	0.0217723	0.740614	0.996115	not_signif
ENSMUSG00000002326	Gmpr2	391.312	0.00324138	0.0219864	0.477224	0.975419	not_signif
ENSMUSG00000002329	Mdp1	659.875	0.00210396	0.0206572	0.785	0.996115	not_signif
ENSMUSG00000002332	Dhrs1	2635	-0.00475944	0.0220823	0.335935	0.948232	not_signif
ENSMUSG00000002341	Ncan	2.18569	-0.000394316	0.0221454	0.40786		not_signif
ENSMUSG00000002342	Tmem161a	589.288	-0.00135279	0.0215401	0.802445	0.996115	not_signif
ENSMUSG00000002343	Armc6	136.737	-4.04807e-05	0.0219396	0.922965	0.997811	not_signif
ENSMUSG00000002345	Borcs8	363.868	-0.00460294	0.022051	0.362706	0.955329	not_signif
ENSMUSG00000002346	Slc25a42	1742.31	0.000808556	0.0219416	0.796636	0.996115	not_signif
ENSMUSG00000002365	Snx9	2458.63	-0.00410469	0.0200448	0.487397	0.979162	not_signif
ENSMUSG00000002372	Ranbp3	747.184	0.000821257	0.0206906	0.908836	0.997019	not_signif
ENSMUSG00000002379	Ndufa11	1605.5	0.00494384	0.021842	0.42228	0.964261	not_signif
ENSMUSG00000002393	Nr2f6	1256.55	0.00180861	0.0217426	0.584258	0.993043	not_signif
ENSMUSG00000002395	Use1	846.059	0.00336432	0.0210636	0.645038	0.995683	not_signif
ENSMUSG00000002396	Ocel1	166.164	0.000666457	0.0217602	0.871507	0.996268	not_signif
ENSMUSG00000002409	Dyrk1b	460.029	-0.00369079	0.0217899	0.521477	0.984542	not_signif
ENSMUSG00000002413	Braf	1001.69	0.00975179	0.0240116	0.156887	0.856094	not_signif
ENSMUSG00000002416	Ndufb2	1023.06	0.00465203	0.0220883	0.401411	0.959033	not_signif
ENSMUSG00000002428	Hltf	673.665	-0.00350323	0.0217949	0.523464	0.984542	not_signif
ENSMUSG00000002455	Prpf6	1233.73	0.000814349	0.020039	0.923048	0.997811	not_signif
ENSMUSG00000002458	Rgs19	51.1676	0.486531	0.248364	0.00122707	0.206169	not_signif
ENSMUSG00000002475	Abhd3	2181.53	-0.00793887	0.0229699	0.222618	0.908539	not_signif
ENSMUSG00000002477	Snrpd1	296.162	0.00247964	0.021952	0.545891	0.988924	not_signif
ENSMUSG00000002486	Tchp	117.317	0.00124622	0.0219985	0.670952	0.99576	not_signif
ENSMUSG00000002489	Tiam1	218.963	0.000637436	0.0219983	0.810087	0.996115	not_signif
ENSMUSG00000002496	Tsc2	2332.25	0.0082699	0.0221444	0.359803	0.955329	not_signif
ENSMUSG00000002500	Rpl3l	49.6132	0.00556329	0.0230374	0.0348673	0.648353	not_signif
ENSMUSG00000002504	Slc9a3r2	853.781	0.0101941	0.0245766	0.112683	0.807636	not_signif
ENSMUSG00000002524	Puf60	1680.86	-0.00322979	0.0207614	0.682815	0.99576	not_signif
ENSMUSG00000002546	Golga2	1425.33	-0.0038106	0.0211331	0.771137	0.996115	not_signif
ENSMUSG00000002550	Uck1	1545.17	-0.00684992	0.0227501	0.265026	0.923238	not_signif
ENSMUSG00000002565	Scin	1024.25	0.000157071	0.0218678	0.930582	0.998444	not_signif
ENSMUSG00000002578	Ikzf4	45.3047	0.000884801	0.0221195	0.556404	0.990555	not_signif
ENSMUSG00000002580	Mien1	1511.53	0.000886193	0.0209659	0.900527	0.997019	not_signif
ENSMUSG00000002588	Pon1	52.814	0.000948389	0.022172	0.0283452	0.608663	not_signif
ENSMUSG00000002602	Axl	731.238	9.65759e-05	0.0219277	0.97537	0.999436	not_signif
ENSMUSG00000002603	Tgfb1	203.451	-0.00457073	0.0224421	0.263979	0.923238	not_signif
ENSMUSG00000002608	Ccdc97	700.533	-0.00282647	0.0212162	0.674274	0.99576	not_signif
ENSMUSG00000002617	Zfp40	106.086	0.000219092	0.0218951	0.947671	0.998833	not_signif
ENSMUSG00000002625	Akap8l	573.809	-0.00133279	0.021655	0.781784	0.996115	not_signif
ENSMUSG00000002633	Shh	8.8936	-4.43278e-05	0.0221166	0.967401		not_signif
ENSMUSG00000002635	Pdcd2l	217.067	-0.000437454	0.0217907	0.909799	0.997019	not_signif
ENSMUSG00000002658	Gtf2f1	543.252	0.00536782	0.0221847	0.366041	0.956015	not_signif
ENSMUSG00000002660	Clpp	1035.29	-0.0017027	0.0208631	0.812381	0.996115	not_signif
ENSMUSG00000002661	Alkbh7	233.059	0.00028396	0.0216753	0.950268	0.998884	not_signif
ENSMUSG00000002668	Dennd1c	18.8741	-0.00123011	0.0221617	0.314607		not_signif
ENSMUSG00000002679	Med6	187.914	0.00623827	0.0229698	0.161367	0.863565	not_signif
ENSMUSG00000002688	Prkd1	155.377	-0.00317561	0.0220972	0.4282	0.96482	not_signif
ENSMUSG00000002699	Lcp2	23.6483	-0.000456564	0.0221216	0.689847	0.99576	not_signif
ENSMUSG00000002718	Cse1l	1059.13	0.00714616	0.0228786	0.239277	0.911292	not_signif
ENSMUSG00000002728	Naa20	710.596	0.00658695	0.0228598	0.213431	0.907081	not_signif
ENSMUSG00000002731	Prkra	259.188	-0.00583183	0.0226758	0.23769	0.910371	not_signif
ENSMUSG00000002732	Fkbp7	47.755	0.00132632	0.0220722	0.580591	0.992904	not_signif
ENSMUSG00000002733	Plekha3	716.07	-0.00367329	0.021412	0.562863	0.990804	not_signif
ENSMUSG00000002741	Ykt6	1898.81	-0.0062664	0.0208538	0.551432	0.990555	not_signif
ENSMUSG00000002748	Baz1b	1620.27	0.0113464	0.0249768	0.118864	0.818006	not_signif
ENSMUSG00000002763	Pex6	1403.07	-0.00198517	0.0209682	0.774048	0.996115	not_signif
ENSMUSG00000002767	Mrpl2	990.148	-0.00448593	0.021776	0.474904	0.975419	not_signif
ENSMUSG00000002768	Mea1	933.048	-0.00106659	0.0210633	0.871512	0.996268	not_signif
ENSMUSG00000002769	Gnmt	515.556	0.339521	0.261254	0.00321858	0.338523	not_signif
ENSMUSG00000002771	Grin2d	7.82897	0.000405059	0.0221271	0.692549		not_signif
ENSMUSG00000002778	Kdelr1	2407.35	-0.0013041	0.0197395	0.887528	0.996268	not_signif
ENSMUSG00000002781	Tmem143	808.84	0.00161836	0.0216083	0.749483	0.996115	not_signif
ENSMUSG00000002791	Pdxk-ps	8.51804	-0.000523831	0.0221478	0.32794		not_signif
ENSMUSG00000002797	Ggct	881.098	0.00135587	0.0214704	0.805015	0.996115	not_signif
ENSMUSG00000002799	Jag2	122.218	0.00236176	0.0222252	0.27522	0.924883	not_signif
ENSMUSG00000002803	Btbd6	431.41	-0.00193381	0.0216378	0.702888	0.99576	not_signif
ENSMUSG00000002804	Nudt14	281.188	0.000816077	0.0218634	0.833165	0.996268	not_signif
ENSMUSG00000002808	Epdr1	186.579	-0.00457595	0.0223833	0.295556	0.936957	not_signif
ENSMUSG00000002812	Flii	2045.12	-0.014476	0.024471	0.172124	0.869241	not_signif
ENSMUSG00000002814	Top3a	175.378	0.00289744	0.0220915	0.440688	0.968939	not_signif
ENSMUSG00000002820	Atg4d	972.42	0.00340946	0.0218477	0.898367	0.996921	not_signif
ENSMUSG00000002825	Qtrt1	82.412	0.00139271	0.0220368	0.611257	0.993461	not_signif
ENSMUSG00000002831	Plin4	565.641	0.000572161	0.0220642	0.777382	0.996115	not_signif
ENSMUSG00000002833	Hdgfl2	582.972	0.00131913	0.0215062	0.807287	0.996115	not_signif
ENSMUSG00000002835	Chaf1a	82.5021	-0.00354427	0.0224816	0.068919	0.747819	not_signif
ENSMUSG00000002844	Adprh	345.951	-0.0026565	0.0220964	0.444278	0.970087	not_signif
ENSMUSG00000002845	Tmem39a	206.993	-0.00155608	0.0219323	0.656894	0.995683	not_signif
ENSMUSG00000002846	Timmdc1	474.97	-0.00285062	0.0216867	0.653318	0.995683	not_signif
ENSMUSG00000002847	Pla1a	429.247	0.000321382	0.0219794	0.907611	0.997019	not_signif
ENSMUSG00000002870	Mcm2	282.417	0.000813087	0.0217118	0.854527	0.996268	not_signif
ENSMUSG00000002871	Tpra1	560.871	-0.000436316	0.0212991	0.941738	0.998833	not_signif
ENSMUSG00000002881	Nab1	1204.26	0.0298742	0.0566179	0.0140948	0.502078	not_signif
ENSMUSG00000002885	Adgre5	812.349	-0.00627535	0.0225989	0.235219	0.910371	not_signif
ENSMUSG00000002897	Il17ra	803.988	-0.0109101	0.0250221	0.0999502	0.794539	not_signif
ENSMUSG00000002900	Lamb1	3829.3	0.00601299	0.0224548	0.306611	0.943532	not_signif
ENSMUSG00000002908	Kcnn1	84.9622	0.00122292	0.0220812	0.583355	0.99298	not_signif
ENSMUSG00000002910	Arrdc2	176.05	0.000570691	0.022143			not_signif
ENSMUSG00000002944	Cd36	12572.4	-0.00759778	0.0234814	0.124841	0.821057	not_signif
ENSMUSG00000002948	Map2k7	760.085	0.00545624	0.0219761	0.435921	0.96828	not_signif
ENSMUSG00000002949	Timm44	1215.42	-0.0180097	0.0292753	0.0782105	0.757408	not_signif
ENSMUSG00000002957	Ap2a2	6018.62	-0.015987	0.0279866	0.111254	0.807352	not_signif
ENSMUSG00000002963	Pnkp	506.037	-0.00947242	0.0239187	0.158512	0.86085	not_signif
ENSMUSG00000002968	Med25	1469.51	-0.00282195	0.0215056	0.638491	0.995252	not_signif
ENSMUSG00000002980	Bcam	2550.97	-0.00539559	0.0223975	0.30867	0.943834	not_signif
ENSMUSG00000002981	Clptm1	5616.92	-0.00539281	0.0207482	0.60295	0.993461	not_signif
ENSMUSG00000002983	Relb	93.2793	-0.00342485	0.0223439	0.236678	0.910371	not_signif
ENSMUSG00000002984	Tomm40	922.415	-0.00460133	0.0219528	0.404629	0.960695	not_signif
ENSMUSG00000002985	Apoe	3261.1	0.00301405	0.0223842	0.0829487	0.761918	not_signif
ENSMUSG00000002992	Apoc2	6.83918	0.000453802	0.022148	0.300809		not_signif
ENSMUSG00000002996	Hbp1	1770.16	-0.00135006	0.0218475	0.727653	0.996115	not_signif
ENSMUSG00000002997	Prkar2b	236.472	-0.000321427	0.0219739	0.905812	0.997019	not_signif
ENSMUSG00000003031	Cdkn1b	595.139	0.00123846	0.0216304	0.79686	0.996115	not_signif
ENSMUSG00000003032	Klf4	178.543	0.0130359	0.0277148	0.00677595	0.411153	not_signif
ENSMUSG00000003033	Ap1m1	947.638	-0.0122162	0.0245633	0.166561	0.866635	not_signif
ENSMUSG00000003037	Rab8a	1797.85	0.0221345	0.0334083	0.059132	0.729408	not_signif
ENSMUSG00000003038	Hmgn2	926.441	-0.000571897	0.0215822	0.901206	0.997019	not_signif
ENSMUSG00000003039	Fam32a	1790.01	-0.00382199	0.0205544	0.690322	0.99576	not_signif
ENSMUSG00000003051	Elf3	405.048	-0.000824846	0.0218521	0.831012	0.996268	not_signif
ENSMUSG00000003053	Cyp2c29	41.3855	0.00039706	0.02215	0.0387329	0.658285	not_signif
ENSMUSG00000003062	Stard3nl	540.426	0.0073322	0.0227102	0.273102	0.92381	not_signif
ENSMUSG00000003068	Stk11	1344.77	-0.0647609	0.0757267	0.0101612	0.464362	not_signif
ENSMUSG00000003070	Efna2	7.2038	-0.000794273	0.022148	0.378729		not_signif
ENSMUSG00000003072	Atp5d	6415.27	-0.00399005	0.021368	0.587634	0.993043	not_signif
ENSMUSG00000003099	Ppp5c	1575.27	-0.000522248	0.0205334	0.944977	0.998833	not_signif
ENSMUSG00000003119	Cdk12	671.165	0.0054775	0.0224205	0.312932	0.943834	not_signif
ENSMUSG00000003123	Lipe	932.545	-0.00374818	0.0221696	0.418782	0.964261	not_signif
ENSMUSG00000003131	Pafah1b2	1213.64	0.013415	0.0262802	0.0958177	0.787517	not_signif
ENSMUSG00000003134	Tbc1d8	100.997	-0.00212836	0.0221589	0.384154	0.957207	not_signif
ENSMUSG00000003135	Cnot11	764.214	-0.0078824	0.023208	0.202923	0.899494	not_signif
ENSMUSG00000003153	Slc2a3	35.9844	-0.00201297	0.022217	0.228936	0.910371	not_signif
ENSMUSG00000003154	Foxj2	524.445	-0.00668917	0.0226676	0.269816	0.92381	not_signif
ENSMUSG00000003161	Sri	1919.46	0.00679292	0.0214778	0.422601	0.964261	not_signif
ENSMUSG00000003166	Dgcr2	2182.57	-0.0101066	0.0209841	0.242838	0.914574	not_signif
ENSMUSG00000003184	Irf3	817.347	-0.00308462	0.0214246	0.627173	0.995252	not_signif
ENSMUSG00000003190	Bcl2l12	66.9508	0.000192065	0.022032	0.932601	0.998833	not_signif
ENSMUSG00000003198	Zfp959	108.272	0.00174674	0.0220088	0.566696	0.990804	not_signif
ENSMUSG00000003199	Mpnd	700.285	-0.00125684	0.0209665	0.863115	0.996268	not_signif
ENSMUSG00000003200	Sh3gl1	414.696	0.00703261	0.0226768	0.266812	0.923238	not_signif
ENSMUSG00000003206	Ebi3	6.54225	-0.000522939	0.0221369	0.551197		not_signif
ENSMUSG00000003208	Yju2	130.073	0.00235825	0.0219525	0.567136	0.990804	not_signif
ENSMUSG00000003226	Ranbp2	3169.85	0.0501698	0.0793533	0.0159826	0.515613	not_signif
ENSMUSG00000003227	Edar	19.855	-0.00173414	0.0222044	0.203455		not_signif
ENSMUSG00000003228	Grk5	307.895	-0.003254	0.0219972	0.473448	0.975419	not_signif
ENSMUSG00000003233	Dvl3	839.309	0.014368	0.0267042	0.0992413	0.794237	not_signif
ENSMUSG00000003234	Abcf3	999.161	0.00938126	0.0235385	0.245315	0.915041	not_signif
ENSMUSG00000003235	Eif2b5	1372.2	-0.00499303	0.0213634	0.513744	0.984542	not_signif
ENSMUSG00000003269	Cyth2	700.04	-0.00638801	0.0226203	0.271688	0.92381	not_signif
ENSMUSG00000003271	Sult2b1	21.4647	-0.00140127	0.0221781	0.24712		not_signif
ENSMUSG00000003273	Car11	20.6134	-0.000213775	0.0220878	0.893539		not_signif
ENSMUSG00000003279	Dlgap1	14.8879	-0.000392978	0.0221364	0.610362		not_signif
ENSMUSG00000003282	Plag1	20.102	-0.000822275	0.0221204	0.567133		not_signif
ENSMUSG00000003283	Hck	29.1455	-0.00127872	0.0221281	0.471294	0.975419	not_signif
ENSMUSG00000003299	Mrpl4	1524.12	-0.00568164	0.0214886	0.414377	0.963177	not_signif
ENSMUSG00000003308	Keap1	959.487	-0.00493426	0.021802	0.454827	0.972357	not_signif
ENSMUSG00000003309	Ap1m2	368.919	0.00715467	0.0230846	0.197599	0.893474	not_signif
ENSMUSG00000003316	Glg1	5954.3	0.00930315	0.0236055	0.370573	0.956591	not_signif
ENSMUSG00000003344	Btbd2	1004.08	-0.00644222	0.021948	0.399817	0.959033	not_signif
ENSMUSG00000003345	Csnk1g2	1693.89	-0.000590239	0.0208642	0.913166	0.997277	not_signif
ENSMUSG00000003346	Abhd17a	996.068	-0.00651975	0.0221906	0.354138	0.953345	not_signif
ENSMUSG00000003348	Mob3a	162.116	0.0022079	0.0219397	0.575632	0.992757	not_signif
ENSMUSG00000003352	Cacnb3	154.291	-0.00284446	0.0221994	0.349802	0.952916	not_signif
ENSMUSG00000003354	Ccdc65	7.89063	0.000330285	0.0221252	0.747561		not_signif
ENSMUSG00000003355	Fkbp11	54.7498	0.00155446	0.0220854	0.532155	0.985351	not_signif
ENSMUSG00000003360	Ddx23	1184.29	-0.0115203	0.0236362	0.213864	0.907081	not_signif
ENSMUSG00000003363	Pld3	1283.54	-0.0972927	0.080456	0.00590498	0.40857	not_signif
ENSMUSG00000003378	Grik5	199.966	-0.00212044	0.0219003	0.602932	0.993461	not_signif
ENSMUSG00000003379	Cd79a	7.85979	-0.00112459	0.0221709	0.195051		not_signif
ENSMUSG00000003380	Rabac1	1248.45	-0.00831372	0.0225589	0.284705	0.934131	not_signif
ENSMUSG00000003382	Etv3	433.671	0.0035598	0.0215374	0.447763	0.971709	not_signif
ENSMUSG00000003402	Prkcsh	2982.29	-0.00533842	0.0215162	0.565556	0.990804	not_signif
ENSMUSG00000003410	Elavl3	19.215	0.000110203	0.0221135	0.928172		not_signif
ENSMUSG00000003411	Rab3b	87.6293	-0.00283952	0.0223102	0.189014	0.883776	not_signif
ENSMUSG00000003418	St8sia6	1018.12	0.0011052	0.0217948	0.784727	0.996115	not_signif
ENSMUSG00000003420	Fcgrt	4269.77	-0.133709	0.078399	0.00298746	0.326572	not_signif
ENSMUSG00000003421	Nosip	538.255	-0.0025181	0.0218497	0.581617	0.992904	not_signif
ENSMUSG00000003423	Pih1d1	636.402	-0.0021869	0.0216729	0.683935	0.99576	not_signif
ENSMUSG00000003429	Rps11	4086.79	0.00367085	0.0204472	0.628426	0.995252	not_signif
ENSMUSG00000003435	Supt5	2078.86	0.00555901	0.0206385	0.522657	0.984542	not_signif
ENSMUSG00000003437	Paf1	818.958	-0.00219052	0.0220356	0.519755	0.984542	not_signif
ENSMUSG00000003438	Timm50	1081.29	-0.00929126	0.0239214	0.160655	0.863565	not_signif
ENSMUSG00000003444	Med29	377.476	-0.00276029	0.0216778	0.59798	0.993461	not_signif
ENSMUSG00000003452	Bicd1	256.751	-0.00594196	0.0230805	0.0758925	0.753789	not_signif
ENSMUSG00000003458	Ncstn	1801.64	-0.00656118	0.0224725	0.30596	0.943532	not_signif
ENSMUSG00000003464	Pex19	2609.96	-0.00880864	0.0223844	0.313059	0.943834	not_signif
ENSMUSG00000003469	Phyhip	100.256	0.00103564	0.0219452	0.745544	0.996115	not_signif
ENSMUSG00000003476	Crhr2	2.22952	-4.75577e-05	0.0221394	0.924894		not_signif
ENSMUSG00000003477	Inmt	14780.7	-0.00419494	0.0221415	0.295261	0.936957	not_signif
ENSMUSG00000003484	Cyp4f18	11.3332	0.00178666	0.0222148	0.169368		not_signif
ENSMUSG00000003500	Impdh1	155.645	-0.00534369	0.0227999	0.166141	0.866635	not_signif
ENSMUSG00000003518	Dusp3	1580.39	0.00420065	0.0220991	0.405376	0.961089	not_signif
ENSMUSG00000003526	Prodh	5235.31	0.0028839	0.0219537	0.508535	0.984423	not_signif
ENSMUSG00000003527	Ess2	225.027	0.00109146	0.0218464	0.773024	0.996115	not_signif
ENSMUSG00000003528	Slc25a1	2746.61	-0.0146371	0.0281173	0.0555363	0.717052	not_signif
ENSMUSG00000003531	Dgcr6	1235.58	0.00317967	0.021172	0.650682	0.995683	not_signif
ENSMUSG00000003534	Ddr1	2815.97	-0.00646325	0.0227185	0.273626	0.92381	not_signif
ENSMUSG00000003541	Ier3	340.277	0.0073836	0.0238389	0.00899892	0.436368	not_signif
ENSMUSG00000003545	Fosb	26.7427	0.00190549	0.0222328	0.125956	0.821057	not_signif
ENSMUSG00000003546	Klc4	2091.59	-0.00423085	0.0211232	0.5962	0.993461	not_signif
ENSMUSG00000003549	Ercc1	152.111	0.0044484	0.0225493	0.181633	0.881049	not_signif
ENSMUSG00000003555	Cyp17a1	5.70017	-0.00070898	0.0221488	0.348516		not_signif
ENSMUSG00000003559	As3mt	1307.18	0.00504895	0.0212418	0.56292	0.990804	not_signif
ENSMUSG00000003573	Homer3	112.628	0.00319499	0.0223162	0.240341	0.912273	not_signif
ENSMUSG00000003575	Crtc1	373.213	0.000239845	0.0215061	0.96324	0.999436	not_signif
ENSMUSG00000003581	Rnf215	318.007	-0.00509588	0.0224769	0.27605	0.924883	not_signif
ENSMUSG00000003585	Sec14l2	77.1832	0.00295794	0.0224105	0.0127845	0.502078	not_signif
ENSMUSG00000003604	Aven	323.214	-0.00463246	0.0224546	0.264492	0.923238	not_signif
ENSMUSG00000003617	Cp	1102.76	0.2723	0.177422	0.00252165	0.300998	not_signif
ENSMUSG00000003623	Crot	12574.7	-0.0248747	0.0472442	0.0183053	0.546048	not_signif
ENSMUSG00000003644	Rps6ka1	396.481	-0.008154	0.023577	0.145253	0.847863	not_signif
ENSMUSG00000003660	Snrnp200	3559.92	0.0198655	0.0299103	0.0751391	0.753775	not_signif
ENSMUSG00000003662	Ciao1	1371.43	-0.0160981	0.0284415	0.0681447	0.745846	not_signif
ENSMUSG00000003680	Taf6l	163.324	-0.00132954	0.021888	0.711552	0.99576	not_signif
ENSMUSG00000003721	Insig2	983.671	0.00721405	0.023381	0.123094	0.821057	not_signif
ENSMUSG00000003731	Kpna6	2738.85	0.00570047	0.0212994	0.497884	0.983719	not_signif
ENSMUSG00000003746	Man1a	3443.07	-0.000127866	0.0204097	0.985048	0.999436	not_signif
ENSMUSG00000003752	Itpkc	177.718	-0.00373068	0.0222795	0.317271	0.943834	not_signif
ENSMUSG00000003762	Coq8b	502.371	-0.00276372	0.0213268	0.692991	0.99576	not_signif
ENSMUSG00000003778	Brd8	648.066	0.00315279	0.0213865	0.623061	0.995252	not_signif
ENSMUSG00000003779	Kif20a	49.9613	-0.00244169	0.0222948	0.105669	0.803625	not_signif
ENSMUSG00000003808	Farsa	519.198	-0.00439064	0.0218757	0.46033	0.974461	not_signif
ENSMUSG00000003809	Gcdh	8567.27	-0.0109323	0.0244665	0.125339	0.821057	not_signif
ENSMUSG00000003810	Mast2	2380.76	-0.0020054	0.0211109	0.757325	0.996115	not_signif
ENSMUSG00000003812	Dnase2a	276.435	0.00236167	0.0218485	0.598122	0.993461	not_signif
ENSMUSG00000003813	Rad23a	1507.16	-0.00109122	0.0216038	0.823256	0.996268	not_signif
ENSMUSG00000003814	Calr	17032.8	-0.000248205	0.0216622	0.954763	0.998884	not_signif
ENSMUSG00000003824	Syce2	17.7009	-0.00197794	0.0222239	0.19464		not_signif
ENSMUSG00000003847	Nfat5	1754.2	0.00293566	0.0220087	0.405978	0.961204	not_signif
ENSMUSG00000003848	Nob1	337.912	-0.00225019	0.0215944	0.675655	0.99576	not_signif
ENSMUSG00000003849	Nqo1	1089.26	0.00183534	0.0219116	0.629221	0.995252	not_signif
ENSMUSG00000003863	Ppfia3	9.38686	-0.000534242	0.0221442	0.430092		not_signif
ENSMUSG00000003865	Gys1	973.836	0.00645098	0.022754	0.245495	0.915041	not_signif
ENSMUSG00000003868	Ruvbl2	406.093	0.00392691	0.0219843	0.450201	0.972357	not_signif
ENSMUSG00000003872	Lin7b	3.70549	-0.000247404	0.0221389	0.677772		not_signif
ENSMUSG00000003873	Bax	583.646	-0.0148842	0.0281481	0.05518	0.717052	not_signif
ENSMUSG00000003882	Il7r	6.03528	-0.00108238	0.0221728	0.138316		not_signif
ENSMUSG00000003923	Tfam	1007.93	0.00383072	0.021943	0.462187	0.974864	not_signif
ENSMUSG00000003929	Zfp81	146.464	-0.00205702	0.0220168	0.543125	0.988924	not_signif
ENSMUSG00000003934	Efnb3	7.0172	0.000424198	0.0221341	0.627379		not_signif
ENSMUSG00000003948	Mmd	419.082	0.00180615	0.0219329	0.621386	0.99473	not_signif
ENSMUSG00000003949	Hlf	1966.69	0.00355402	0.0223641	0.232353	0.910371	not_signif
ENSMUSG00000003955	Fam162a	598.522	-0.00203555	0.0209613	0.820505	0.996268	not_signif
ENSMUSG00000003970	Rpl8	6002.92	0.0124681	0.0248446	0.159608	0.861689	not_signif
ENSMUSG00000003992	Ssbp2	283.163	-0.00279143	0.0217037	0.597544	0.993461	not_signif
ENSMUSG00000004018	Fancl	119.1	-0.000631312	0.0220031	0.806261	0.996115	not_signif
ENSMUSG00000004031	Brinp2	2.02637	-0.000309983	0.0221434	0.51391		not_signif
ENSMUSG00000004032	Gstm5	2137.75	0.00320446	0.0214879	0.608264	0.993461	not_signif
ENSMUSG00000004035	Gstm7	150.409	0.000894383	0.0219807	0.749026	0.996115	not_signif
ENSMUSG00000004038	Gstm3	4.9587	0.000801297	0.0221647	0.0219608		not_signif
ENSMUSG00000004040	Stat3	1499.3	0.0126538	0.0265522	0.0548277	0.717052	not_signif
ENSMUSG00000004043	Stat5a	445.151	-0.000104188	0.0217777	0.993794	0.999901	not_signif
ENSMUSG00000004044	Cavin1	866.499	0.00748575	0.0225682	0.298474	0.938861	not_signif
ENSMUSG00000004054	Map3k11	1240.86	0.000719205	0.0204835	0.856661	0.996268	not_signif
ENSMUSG00000004056	Akt2	2256.43	-0.0087268	0.0228752	0.252609	0.917929	not_signif
ENSMUSG00000004069	Dnaja3	3219.68	-0.00470934	0.0207054	0.569926	0.991726	not_signif
ENSMUSG00000004070	Hmox2	1295.03	-0.00259448	0.0207308	0.73517	0.996115	not_signif
ENSMUSG00000004071	Cdip1	1486.39	-0.00319731	0.0208779	0.792425	0.996115	not_signif
ENSMUSG00000004085	Map3k20	242.474	0.00229248	0.0219335	0.570055	0.991728	not_signif
ENSMUSG00000004096	Cwc15	1011.37	0.00145118	0.0202964	0.844613	0.996268	not_signif
ENSMUSG00000004098	Col5a3	93.8073	-2.07568e-05	0.0219098	0.994394	0.999901	not_signif
ENSMUSG00000004099	Dnmt1	556.616	-0.00451421	0.022209	0.329642	0.946558	not_signif
ENSMUSG00000004100	Ppan	175.587	0.0100731	0.0250571	0.0355444	0.650908	not_signif
ENSMUSG00000004105	Angptl2	918.486	-0.0120017	0.0257857	0.0782202	0.757408	not_signif
ENSMUSG00000004110	Cacna1e	8.45731	0.00106984	0.0221644	0.244775		not_signif
ENSMUSG00000004127	Trmt10a	102.06	-0.000983035	0.0220376	0.688238	0.99576	not_signif
ENSMUSG00000004151	Etv1	720.873	-0.00353409	0.022191	0.377388	0.957207	not_signif
ENSMUSG00000004187	Kifc2	135.111	-0.0083195	0.0240622	0.0541644	0.717052	not_signif
ENSMUSG00000004207	Psap	49159.8	-0.1546	0.0589846	0.000325519	0.0956809	not_signif
ENSMUSG00000004221	Ikbkg	850.373	0.00795461	0.0237279	0.0962414	0.787517	not_signif
ENSMUSG00000004231	Pax2	548.435	0.00512014	0.0223874	0.315761	0.943834	not_signif
ENSMUSG00000004233	Wars2	315.819	-0.00730113	0.0231937	0.174324	0.871668	not_signif
ENSMUSG00000004263	Atn1	1849.14	-0.0470508	0.045292	0.0182822	0.546048	not_signif
ENSMUSG00000004264	Phb2	2930.32	-0.00506543	0.0197798	0.604293	0.993461	not_signif
ENSMUSG00000004266	Ptpn6	586.68	-0.0046759	0.0221527	0.384565	0.957207	not_signif
ENSMUSG00000004267	Eno2	16.2805	0.000932875	0.0221418	0.434451		not_signif
ENSMUSG00000004268	Emg1	736.445	-0.000601382	0.0211985	0.944561	0.998833	not_signif
ENSMUSG00000004270	Lpcat3	3233.81	-0.172613	0.0699909	0.000465403	0.111925	not_signif
ENSMUSG00000004285	Atp6v1f	2361.81	0.00340224	0.0199536	0.727512	0.996115	not_signif
ENSMUSG00000004296	Il12b	2.40395	-4.63419e-05	0.0221378	0.934611		not_signif
ENSMUSG00000004317	Clcn5	3961.67	-0.00546624	0.0203517	0.558548	0.990804	not_signif
ENSMUSG00000004319	Clcn3	3672.64	0.00394095	0.0209617	0.622679	0.995252	not_signif
ENSMUSG00000004328	Hif3a	39.083	0.000321628	0.0221423	0.549698	0.99004	not_signif
ENSMUSG00000004341	Gpx6	875.295	0.00539569	0.0227999	0.288741	0.934131	not_signif
ENSMUSG00000004347	Pde1c	65.935	0.00545831	0.0230093	0.032204	0.631992	not_signif
ENSMUSG00000004356	Utp20	1149.14	0.363326	0.116718	6.54476e-05	0.0422598	not_signif
ENSMUSG00000004359	Spic	5.99178	-0.0004214	0.0221365	0.600574		not_signif
ENSMUSG00000004360	9330159F19Rik	5.95377	-0.000182748	0.0221358	0.785543		not_signif
ENSMUSG00000004364	Cul3	2954.3	-0.00555752	0.0216324	0.44857	0.972314	not_signif
ENSMUSG00000004371	Il11	4.27921	0.00100096	0.0221678	0.15962		not_signif
ENSMUSG00000004383	Large1	317.03	-0.00925024	0.0241968	0.104886	0.803625	not_signif
ENSMUSG00000004393	Ddx56	599.571	-0.00364534	0.021825	0.496954	0.983481	not_signif
ENSMUSG00000004394	Tmed4	2634.54	-0.00306464	0.020341	0.717447	0.99576	not_signif
ENSMUSG00000004415	Col26a1	54.0384	-0.00323126	0.0223575	0.187472	0.882787	not_signif
ENSMUSG00000004446	Bid	1613.02	-0.00342117	0.0207719	0.664206	0.99576	not_signif
ENSMUSG00000004451	Ralb	1118.19	-0.00437056	0.022036	0.450312	0.972357	not_signif
ENSMUSG00000004455	Ppp1cc	2671.74	-0.00336498	0.0216409	0.508045	0.984423	not_signif
ENSMUSG00000004460	Dnajb11	2195.28	0.000831145	0.0217065	0.851401	0.996268	not_signif
ENSMUSG00000004462	Tbccd1	519.904	-0.00118019	0.0217053	0.776435	0.996115	not_signif
ENSMUSG00000004473	Clec11a	61.2762	-0.000694089	0.0220545	0.746894	0.996115	not_signif
ENSMUSG00000004500	Zfp324	195.746	0.000489773	0.0218602	0.890686	0.996268	not_signif
ENSMUSG00000004508	Gab2	662.383	0.00522863	0.0226456	0.20927	0.90393	not_signif
ENSMUSG00000004530	Coro1c	2046.56	0.000585632	0.0216071	0.903074	0.997019	not_signif
ENSMUSG00000004535	Tax1bp1	5923.71	-0.00156598	0.0201098	0.583507	0.993043	not_signif
ENSMUSG00000004552	Ctse	59.7355	0.00145032	0.0221611	0.352051	0.953345	not_signif
ENSMUSG00000004558	Ndrg2	2420.25	0.168498	0.094418	0.00195443	0.268912	not_signif
ENSMUSG00000004561	Mettl17	214.013	-0.00154803	0.0219568	0.646679	0.995683	not_signif
ENSMUSG00000004562	Arhgef40	390.1	0.000282458	0.0220006	0.912845	0.997277	not_signif
ENSMUSG00000004565	Pnpla6	1760.6	-0.00335545	0.0218299	0.521467	0.984542	not_signif
ENSMUSG00000004567	Mcoln1	1121.93	-0.0217653	0.0357479	0.0357329	0.651915	not_signif
ENSMUSG00000004568	Arhgef18	1447.72	-0.000662627	0.0211624	0.915234	0.997277	not_signif
ENSMUSG00000004591	Pkn2	1552.78	-0.00997215	0.0236927	0.18282	0.881244	not_signif
ENSMUSG00000004609	Cd33	24.7625	0.00274543	0.0223606	0.0375238	0.656651	not_signif
ENSMUSG00000004610	Etfb	7020.19	-0.013031	0.0264259	0.0725886	0.751047	not_signif
ENSMUSG00000004612	Nkg7	8.54502	-0.00115277	0.0221624	0.295218		not_signif
ENSMUSG00000004626	Stxbp2	1855.89	-0.00111645	0.0215781	0.803567	0.996115	not_signif
ENSMUSG00000004631	Sgce	116.522	-0.000820366	0.0218833	0.812996	0.996115	not_signif
ENSMUSG00000004633	Chn2	441.27	0.00732422	0.0231488	0.191737	0.887352	not_signif
ENSMUSG00000004637	Wwox	284.099	-0.00977293	0.0246178	0.0788505	0.759065	not_signif
ENSMUSG00000004642	Slbp	339.867	0.00354166	0.0218439	0.518737	0.984542	not_signif
ENSMUSG00000004651	Tyr	4.14676	0.000687295	0.0221487	0.356401		not_signif
ENSMUSG00000004654	Ghrhr	5.32543	0.00044131	0.0221376	0.576905		not_signif
ENSMUSG00000004655	Aqp1	21358.6	-0.00725401	0.0228152	0.253837	0.919679	not_signif
ENSMUSG00000004661	Arid3b	55.7535	0.00180197	0.022085	0.505566	0.984423	not_signif
ENSMUSG00000004665	Cnn2	474.069	-8.97283e-05	0.0217962	0.980463	0.999436	not_signif
ENSMUSG00000004667	Polr2e	994.744	0.00348093	0.0213085	0.710861	0.99576	not_signif
ENSMUSG00000004668	Abca13	4941.52	0.00678891	0.0234798	0.0325519	0.63505	not_signif
ENSMUSG00000004677	Myo9b	671.996	0.00333515	0.0221745	0.299469	0.940106	not_signif
ENSMUSG00000004698	Hdac9	13.5555	5.02059e-05	0.0221037	0.971457		not_signif
ENSMUSG00000004707	Ly9	12.589	-0.000472767	0.0221137	0.717312		not_signif
ENSMUSG00000004709	Cd244a	6.29992	0.000761145	0.0221541	0.267197		not_signif
ENSMUSG00000004730	Adgre1	91.716	-0.00950518	0.0251603	0.000476476	0.112542	not_signif
ENSMUSG00000004748	Mtfp1	358.268	-0.00142537	0.021743	0.746788	0.996115	not_signif
ENSMUSG00000004768	Rab23	327.91	0.000625472	0.0219908	0.974652	0.999436	not_signif
ENSMUSG00000004771	Rab11a	1520.5	-0.0026476	0.0211402	0.698828	0.99576	not_signif
ENSMUSG00000004788	Eif2b2	657.874	0.00330595	0.0222412	0.329904	0.946558	not_signif
ENSMUSG00000004789	Dlst	10282.1	-0.00687175	0.021132	0.436523	0.96828	not_signif
ENSMUSG00000004791	Pgf	8.01666	0.000291136	0.0221256	0.770846		not_signif
ENSMUSG00000004798	Ulk2	1310.43	-0.0144237	0.0273499	0.0810438	0.760472	not_signif
ENSMUSG00000004814	Ccl24	5.72289	-0.00109556	0.022175	0.110831		not_signif
ENSMUSG00000004815	Dgkq	883.443	0.00167399	0.0219765	0.617939	0.993584	not_signif
ENSMUSG00000004837	Grap	110.42	-0.00337664	0.0222713	0.305495	0.943532	not_signif
ENSMUSG00000004843	Chmp2b	923.672	-0.00398762	0.0215029	0.450203	0.972357	not_signif
ENSMUSG00000004846	Plod3	828.972	-0.00129918	0.0218887	0.72581	0.996115	not_signif
ENSMUSG00000004849	Ap1s1	1127.85	-0.0158311	0.028497	0.0713725	0.751047	not_signif
ENSMUSG00000004864	Mapk13	234.806	-0.00951413	0.0244794	0.0793423	0.760472	not_signif
ENSMUSG00000004865	Srpk1	1638.67	0.00924999	0.023863	0.165156	0.866635	not_signif
ENSMUSG00000004880	Lbr	710.376	0.00511198	0.022348	0.31457	0.943834	not_signif
ENSMUSG00000004885	Crabp2	4.19302	0.000580237	0.0221466	0.382725		not_signif
ENSMUSG00000004891	Nes	580.04	0.000295333	0.0216858	0.904661	0.997019	not_signif
ENSMUSG00000004895	Prcc	769.421	-0.00342931	0.0212572	0.587335	0.993043	not_signif
ENSMUSG00000004896	Rrnad1	170.326	0.00412385	0.0224881	0.187174	0.882787	not_signif
ENSMUSG00000004897	Hdgf	4435.15	-0.00424497	0.0212379	0.568161	0.990804	not_signif
ENSMUSG00000004929	Thop1	324.136	-0.00257952	0.0219057	0.551559	0.990555	not_signif
ENSMUSG00000004931	Apba3	829.902	-0.00488633	0.0224194	0.289019	0.934131	not_signif
ENSMUSG00000004933	Matk	3.79891	0.000841194	0.0221584	0.219729		not_signif
ENSMUSG00000004934	Pias4	370.275	0.00507645	0.0222051	0.365373	0.955852	not_signif
ENSMUSG00000004936	Map2k1	978.919	-0.00247782	0.0208844	0.785207	0.996115	not_signif
ENSMUSG00000004937	Sgta	1928.47	-0.0126596	0.0246734	0.183214	0.881244	not_signif
ENSMUSG00000004945	Tmem242	1087.38	0.075149	0.0828688	0.00896422	0.436368	not_signif
ENSMUSG00000004947	Dtx2	214.203	-0.000893165	0.0216822	0.843232	0.996268	not_signif
ENSMUSG00000004951	Hspb1	263.58	-0.000155755	0.021995	0.949898	0.998884	not_signif
ENSMUSG00000004952	Rasa4	71.6288	-0.000243673	0.0219988	0.92245	0.997811	not_signif
ENSMUSG00000004980	Hnrnpa2b1	8256.51	-0.00359706	0.0200458	0.69249	0.99576	not_signif
ENSMUSG00000004988	Fxyd4	467.088	0.00104027	0.021503	0.84421	0.996268	not_signif
ENSMUSG00000004994	Ccdc130	114.91	0.00498196	0.0228692	0.0278134	0.606075	not_signif
ENSMUSG00000004996	Mri1	238.826	0.00181771	0.0219637	0.604977	0.993461	not_signif
ENSMUSG00000005034	Prkacb	1414.82	-0.0138259	0.0255159	0.262147	0.922943	not_signif
ENSMUSG00000005043	Sgsh	551.367	0.000401714	0.0214858	0.936053	0.998833	not_signif
ENSMUSG00000005045	Chd5	10.5516	0.00167893	0.022208	0.160613		not_signif
ENSMUSG00000005054	Cstb	827.706	-0.00528712	0.0215698	0.468694	0.975419	not_signif
ENSMUSG00000005057	Sh2b2	50.8129	-0.0030361	0.0223116	0.221381	0.908071	not_signif
ENSMUSG00000005069	Pex5	2086.54	-0.0100342	0.0228573	0.211105	0.904731	not_signif
ENSMUSG00000005078	Jkamp	659.278	-0.00117987	0.020742	0.870824	0.996268	not_signif
ENSMUSG00000005087	Cd44	41.5587	-0.00092794	0.0221038	0.595454	0.993461	not_signif
ENSMUSG00000005089	Slc1a2	117.112	0.00203584	0.0222191	0.229822	0.910371	not_signif
ENSMUSG00000005102	Eif2ak4	314.322	0.00357913	0.0222387	0.309245	0.943834	not_signif
ENSMUSG00000005103	Wdr1	2966.68	0.00173201	0.0208376	0.81257	0.996115	not_signif
ENSMUSG00000005107	Slc2a9	354.449	0.000659809	0.021895	0.832316	0.996268	not_signif
ENSMUSG00000005124	Ccn4	47.7127	-0.000571132	0.0220897	0.731619	0.996115	not_signif
ENSMUSG00000005125	Ndrg1	81085.9	-0.00278535	0.0219974	0.497995	0.983719	not_signif
ENSMUSG00000005131	4930550C14Rik	51.701	-0.00350332	0.0224084	0.168293	0.866635	not_signif
ENSMUSG00000005142	Man2b1	4975.74	-0.113913	0.0693972	0.00311694	0.332482	not_signif
ENSMUSG00000005148	Klf5	72.6231	0.0010253	0.0220997	0.586804	0.993043	not_signif
ENSMUSG00000005150	Wdr83	346.426	-0.000379043	0.0212164	0.944338	0.998833	not_signif
ENSMUSG00000005161	Prdx2	3785.7	-0.00746919	0.0220553	0.380356	0.957207	not_signif
ENSMUSG00000005198	Polr2a	2877.57	0.00979274	0.0230125	0.244514	0.915041	not_signif
ENSMUSG00000005202	Shbg	2.71779	0.000192767	0.0221382	0.749074		not_signif
ENSMUSG00000005204	Senp3	974.508	0.000575108	0.0214248	0.989885	0.999646	not_signif
ENSMUSG00000005220	Corin	134.344	-0.00441301	0.0226599	0.0774948	0.757408	not_signif
ENSMUSG00000005225	Plekha8	1233.5	-0.00439992	0.0210223	0.580128	0.992904	not_signif
ENSMUSG00000005232	G6pc2	2.21701	0.00051134	0.0221506	0.186685		not_signif
ENSMUSG00000005233	Spc25	256.579	-0.0057946	0.0231329	0.0260653	0.602447	not_signif
ENSMUSG00000005237	Dnah2	27.7057	0.0033908	0.0224898	0.0152807	0.514356	not_signif
ENSMUSG00000005251	Ripk4	449.718	0.00912476	0.0242133	0.0945272	0.787517	not_signif
ENSMUSG00000005262	Ufd1	751.09	-0.00442381	0.0216122	0.501833	0.984422	not_signif
ENSMUSG00000005267	Zfp287	36.1894	0.0018075	0.0221884	0.290423	0.934264	not_signif
ENSMUSG00000005268	Prlr	202.627	0.00041877	0.0221413	0.530287	0.98535	not_signif
ENSMUSG00000005299	Letm1	4198.49	0.000618373	0.0210467	0.877008	0.996268	not_signif
ENSMUSG00000005312	Ubqln1	3643.88	-0.00496863	0.0211939	0.529329	0.98535	not_signif
ENSMUSG00000005320	Fgfr4	1029.86	0.00774633	0.0232519	0.190419	0.886234	not_signif
ENSMUSG00000005338	Cadm3	14.1161	-0.00245715	0.0223235	0.021604		not_signif
ENSMUSG00000005354	Txn2	3939.28	-0.000738468	0.0210755	0.909479	0.997019	not_signif
ENSMUSG00000005360	Slc1a3	119.071	0.00174395	0.0221309	0.439119	0.968534	not_signif
ENSMUSG00000005362	Crbn	950.858	-0.000920135	0.0215852	0.853832	0.996268	not_signif
ENSMUSG00000005364	Il5ra	141.287	0.000998506	0.0221393	0.451099	0.972357	not_signif
ENSMUSG00000005370	Msh6	585.462	-0.00465863	0.0223096	0.331578	0.947627	not_signif
ENSMUSG00000005371	Fbxo11	935.17	-0.000715718	0.0213556	0.871783	0.996268	not_signif
ENSMUSG00000005373	Mlxipl	2185.19	0.00364088	0.0221406	0.31443	0.943834	not_signif
ENSMUSG00000005374	Tbl2	415.63	-0.00470785	0.0225199	0.238416	0.910371	not_signif
ENSMUSG00000005378	Bud23	498.106	0.00623852	0.0226039	0.276674	0.92545	not_signif
ENSMUSG00000005397	Nid1	1359.66	-0.000162543	0.021833	0.962822	0.999436	not_signif
ENSMUSG00000005410	Mcm5	119.565	-0.0080682	0.0240461	0.0315129	0.62632	not_signif
ENSMUSG00000005413	Hmox1	732.867	-0.00500224	0.0227825	0.0943821	0.787517	not_signif
ENSMUSG00000005417	Mprip	4308.42	0.00531962	0.0207088	0.505107	0.984423	not_signif
ENSMUSG00000005442	Cic	1417.15	-0.00270539	0.0217691	0.589682	0.993355	not_signif
ENSMUSG00000005447	Pafah1b3	180.888	0.00289007	0.02203	0.480951	0.975419	not_signif
ENSMUSG00000005465	Il27ra	18.2234	0.000338104	0.0221096	0.799065		not_signif
ENSMUSG00000005469	Prkaca	1667.47	-0.0135907	0.0243125	0.178285	0.876001	not_signif
ENSMUSG00000005470	Asf1b	17.2533	-0.00211986	0.0222784	0.0145638		not_signif
ENSMUSG00000005481	Ddx39	482.661	0.0077245	0.0234199	0.151279	0.853657	not_signif
ENSMUSG00000005483	Dnajb1	887.328	-0.00538041	0.0228959	0.085784	0.768896	not_signif
ENSMUSG00000005493	Msh4	26.238	-0.00106224	0.0221292	0.488864	0.97958	not_signif
ENSMUSG00000005501	Usp40	634.07	0.00144941	0.0208652	0.839733	0.996268	not_signif
ENSMUSG00000005505	Kbtbd4	444.63	-0.0104339	0.0249385	0.0798274	0.760472	not_signif
ENSMUSG00000005506	Celf1	2313.93	0.0192379	0.0299294	0.0815928	0.760472	not_signif
ENSMUSG00000005510	Ndufs3	3038.63	-0.00962215	0.0224948	0.240338	0.912273	not_signif
ENSMUSG00000005514	Por	6809.39	0.00218107	0.0218149	0.656825	0.995683	not_signif
ENSMUSG00000005533	Igf1r	5721.44	0.0117504	0.0262676	0.0267211	0.602447	not_signif
ENSMUSG00000005534	Insr	2578.93	0.00559769	0.0226052	0.250642	0.916973	not_signif
ENSMUSG00000005540	Fcer2a	3.75417	-0.00117921	0.0221818	0.0839277		not_signif
ENSMUSG00000005547	Cyp2a5	2708.54	-0.000781836	0.02211	0.615011	0.993461	not_signif
ENSMUSG00000005553	Atp4a	1071.09	-0.000573966	0.0215492	0.907457	0.997019	not_signif
ENSMUSG00000005566	Trim28	1666.45	-0.0181712	0.0279406	0.0977056	0.791663	not_signif
ENSMUSG00000005575	Ube2m	1572.18	-0.0165989	0.028623	0.0824025	0.761233	not_signif
ENSMUSG00000005580	Adcy9	469.687	3.09375e-05	0.0216633	0.99359	0.999901	not_signif
ENSMUSG00000005583	Mef2c	151.917	0.00240019	0.0222363	0.243234	0.915032	not_signif
ENSMUSG00000005609	Ctr9	1240.02	0.00295499	0.0210995	0.702941	0.99576	not_signif
ENSMUSG00000005610	Eif4g2	22140.2	0.000335502	0.0191026	0.566102	0.990804	not_signif
ENSMUSG00000005611	Mrvi1	198.192	-0.000456481	0.0220552	0.81848	0.996268	not_signif
ENSMUSG00000005615	Pcyt1a	2857.66	0.00550657	0.0226878	0.20393	0.899571	not_signif
ENSMUSG00000005621	Zfp592	1283.12	-0.00474091	0.022426	0.285978	0.934131	not_signif
ENSMUSG00000005625	Psmd4	1888.19	-0.0337578	0.0654361	0.015497	0.515021	not_signif
ENSMUSG00000005628	Tmod4	2.07885	-2.19134e-06	0.0221378	0.996258		not_signif
ENSMUSG00000005640	Insrr	647.861	-0.00432302	0.0221213	0.394204	0.957207	not_signif
ENSMUSG00000005656	Snx6	2675.77	-0.00302575	0.0214136	0.604955	0.993461	not_signif
ENSMUSG00000005667	Mthfd2	79.2418	-0.00256258	0.0221645	0.384182	0.957207	not_signif
ENSMUSG00000005672	Kit	412.788	-0.00235662	0.0218401	0.586269	0.993043	not_signif
ENSMUSG00000005674	Tomm40l	839.645	-0.00727956	0.0226328	0.286756	0.934131	not_signif
ENSMUSG00000005677	Nr1i3	8.17191	0.0008519	0.0221643	0.0940899		not_signif
ENSMUSG00000005681	Apoa2	249.252	0.000993647	0.0221744	0.0321484	0.631838	not_signif
ENSMUSG00000005682	Pan2	409.898	-0.00241283	0.0217005	0.641717	0.995683	not_signif
ENSMUSG00000005683	Cs	7620.9	-0.00182231	0.0194685	0.785271	0.996115	not_signif
ENSMUSG00000005686	Ampd3	528.183	-0.00302576	0.0218681	0.546886	0.989242	not_signif
ENSMUSG00000005687	Bcas2	667.296	0.00588376	0.0217687	0.434053	0.967739	not_signif
ENSMUSG00000005696	Sh2d1a	1.17896	0.000177232	0.0221437	0.598649		not_signif
ENSMUSG00000005698	Ctcf	1118.28	0.0114676	0.0250079	0.125205	0.821057	not_signif
ENSMUSG00000005699	Pard6a	113.737	-0.00666054	0.0233008	0.0811487	0.760472	not_signif
ENSMUSG00000005705	Agrp	1.49292	0.000164502	0.0221425	0.682296		not_signif
ENSMUSG00000005716	Pvalb	285.664	0.00393932	0.0220511	0.424044	0.964261	not_signif
ENSMUSG00000005718	Tfap4	80.1177	0.00132707	0.0220834	0.563671	0.990804	not_signif
ENSMUSG00000005732	Ranbp1	420.889	0.00447523	0.0220906	0.402465	0.959033	not_signif
ENSMUSG00000005763	Cd247	6.58608	-0.000479429	0.0221319	0.61709		not_signif
ENSMUSG00000005774	Rfx5	279.494	0.00622992	0.0228906	0.18933	0.883776	not_signif
ENSMUSG00000005779	Psmb4	2476.19	0.00947887	0.0213601	0.343813	0.950705	not_signif
ENSMUSG00000005800	Mmp8	2.26642	0.000396143	0.0221494	0.113035		not_signif
ENSMUSG00000005802	Slc30a4	776.911	0.00509853	0.0223076	0.334795	0.947839	not_signif
ENSMUSG00000005803	Sqor	2804.43	-0.0199699	0.0304163	0.0860573	0.769108	not_signif
ENSMUSG00000005804	Bloc1s6	608.427	0.00196441	0.0210649	0.772789	0.996115	not_signif
ENSMUSG00000005813	Metap1	1084.95	-0.00252155	0.0212385	0.702391	0.99576	not_signif
ENSMUSG00000005823	Gpr108	650.027	0.0128184	0.025602	0.127112	0.824073	not_signif
ENSMUSG00000005824	Tnfsf14	4.91224	0.000346174	0.02214	0.589552		not_signif
ENSMUSG00000005836	Gata6	25.4517	0.000449185	0.0220751	0.825719	0.996268	not_signif
ENSMUSG00000005846	Rsl1d1	815.993	-0.000739642	0.0210993	0.875017	0.996268	not_signif
ENSMUSG00000005871	Apc	1465.25	0.0111434	0.026036	0.0127527	0.502078	not_signif
ENSMUSG00000005873	Reep5	2901.06	-0.0109937	0.0248688	0.121395	0.821057	not_signif
ENSMUSG00000005881	Ergic3	2912.52	-0.0155221	0.0270078	0.0926901	0.783829	not_signif
ENSMUSG00000005882	Uqcc1	1401.61	0.00340969	0.0219612	0.483124	0.976654	not_signif
ENSMUSG00000005883	Spo11	2.56845	0.000678066	0.0221575	0.0599455		not_signif
ENSMUSG00000005886	Ncoa2	2016.37	0.00930729	0.0226335	0.23628	0.910371	not_signif
ENSMUSG00000005893	Nr2c2	1250.66	0.0103408	0.0241053	0.165945	0.866635	not_signif
ENSMUSG00000005897	Nr2c1	188.642	0.000366767	0.0217767	0.927173	0.997871	not_signif
ENSMUSG00000005899	Smpd4	607.986	-0.00191733	0.0213403	0.761755	0.996115	not_signif
ENSMUSG00000005907	Pex1	633.75	-0.000569101	0.0214577	0.915998	0.997277	not_signif
ENSMUSG00000005936	Kctd20	1069.79	0.00106415	0.0211505	0.901882	0.997019	not_signif
ENSMUSG00000005947	Itgae	23.0561	0.00311319	0.0223955	0.0715183	0.751047	not_signif
ENSMUSG00000005949	Ctns	693.66	-0.00471043	0.0219185	0.438812	0.968514	not_signif
ENSMUSG00000005950	P2rx5	192.541	0.000717857	0.0219302	0.821111	0.996268	not_signif
ENSMUSG00000005951	Shpk	458.944	0.000651965	0.0212139	0.916735	0.997277	not_signif
ENSMUSG00000005952	Trpv1	1.34763	0.000251635	0.022144	0.511796		not_signif
ENSMUSG00000005958	Ephb3	107.843	0.00109265	0.0220645	0.635797	0.995252	not_signif
ENSMUSG00000005968	Tuft1	394.684	-0.00717626	0.022671	0.281983	0.932126	not_signif
ENSMUSG00000005973	Rcn1	219.348	0.00756889	0.0237459	0.0497063	0.700733	not_signif
ENSMUSG00000005980	Dnase1	15934.6	0.00603139	0.0230736	0.0921621	0.782431	not_signif
ENSMUSG00000005981	Trap1	6516.67	-0.0132229	0.0242533	0.190661	0.886734	not_signif
ENSMUSG00000005982	Naa60	1326.09	-0.00368518	0.0209306	0.629375	0.995252	not_signif
ENSMUSG00000005983	1700037C18Rik	131.137	-0.00315328	0.0222083	0.350951	0.953178	not_signif
ENSMUSG00000005986	Ankrd13d	21.4251	-0.000539762	0.022118	0.670919		not_signif
ENSMUSG00000006005	Tpr	2485.83	0.0069404	0.0227115	0.269283	0.92381	not_signif
ENSMUSG00000006010	Odr4	1120.39	-0.00986527	0.024057	0.162181	0.863565	not_signif
ENSMUSG00000006014	Prg4	6.63796	0.00215753	0.0222886	0.00722213		not_signif
ENSMUSG00000006019	Dhx34	309.214	0.000625747	0.0216696	0.890401	0.996268	not_signif
ENSMUSG00000006021	Kptn	254.914	0.00515046	0.0223956	0.309231	0.943834	not_signif
ENSMUSG00000006024	Napa	1881.76	0.00157953	0.0214796	0.772335	0.996115	not_signif
ENSMUSG00000006050	Sra1	906.813	0.00792077	0.0228125	0.267611	0.923238	not_signif
ENSMUSG00000006057	Atp5g1	4879.61	-0.00181882	0.0212653	0.75579	0.996115	not_signif
ENSMUSG00000006058	Snf8	970.995	0.00158118	0.0213588	0.786531	0.996115	not_signif
ENSMUSG00000006095	Tbcb	832.653	0.00107534	0.0218042	0.538151	0.987941	not_signif
ENSMUSG00000006127	Inpp5k	812.455	-0.00325993	0.0218783	0.517138	0.984542	not_signif
ENSMUSG00000006134	Crkl	974.303	0.000481468	0.0209176	0.94488	0.998833	not_signif
ENSMUSG00000006143	Upk3bl	2.32207	-0.000211972	0.0221397	0.701957		not_signif
ENSMUSG00000006154	Eps8l1	159.721	-0.000312055	0.0220932	0.839154	0.996268	not_signif
ENSMUSG00000006169	Clint1	2741.8	-0.0066412	0.0217967	0.454724	0.972357	not_signif
ENSMUSG00000006191	Cdkal1	338.154	-0.00737633	0.0229686	0.231278	0.910371	not_signif
ENSMUSG00000006200	Rhox6	40.9759	-0.000659248	0.0220901	0.707531	0.99576	not_signif
ENSMUSG00000006205	Htra1	3184.99	0.00123019	0.0214464	0.82406	0.996268	not_signif
ENSMUSG00000006215	Zbtb17	374.302	0.00320098	0.0215659	0.594879	0.993461	not_signif
ENSMUSG00000006216	Clcnkb	3362.89	-0.00488912	0.0209158	0.568435	0.990804	not_signif
ENSMUSG00000006218	Fam131c	50.1383	-0.0048759	0.0227853	0.066757	0.743888	not_signif
ENSMUSG00000006219	Fblim1	181.771	0.000698379	0.0220429	0.759629	0.996115	not_signif
ENSMUSG00000006221	Hspb7	74.7183	0.00079502	0.0219979	0.772327	0.996115	not_signif
ENSMUSG00000006235	Epor	59.03	-0.000532505	0.022082	0.763914	0.996115	not_signif
ENSMUSG00000006241	Ccdc159	45.2734	-0.00120132	0.0220723	0.599988	0.993461	not_signif
ENSMUSG00000006262	Mob1b	1185.52	0.00624114	0.022424	0.322079	0.944935	not_signif
ENSMUSG00000006269	Atp6v1b1	1848.04	-0.00478815	0.0220741	0.416873	0.96415	not_signif
ENSMUSG00000006273	Atp6v1b2	9572.04	0.00651216	0.0210398	0.488254	0.979543	not_signif
ENSMUSG00000006276	Eps15l1	651.208	-0.000113213	0.0213248	0.983564	0.999436	not_signif
ENSMUSG00000006281	Tep1	641.145	0.000711991	0.0216886	0.874935	0.996268	not_signif
ENSMUSG00000006288	Ttc5	396.582	-0.000874987	0.0215209	0.864619	0.996268	not_signif
ENSMUSG00000006289	Osgep	357.115	0.00474375	0.0222278	0.350601	0.953178	not_signif
ENSMUSG00000006299	Aamp	3927.47	-0.0184078	0.0297979	0.0700254	0.751047	not_signif
ENSMUSG00000006301	Tmbim1	622.99	-0.00233338	0.0217503	0.625811	0.995252	not_signif
ENSMUSG00000006304	Arpc2	3064.46	-0.00535583	0.0209746	0.532228	0.985351	not_signif
ENSMUSG00000006307	Kmt2b	864.66	0.00498802	0.0224354	0.295348	0.936957	not_signif
ENSMUSG00000006310	Zbtb32	4.84703	-5.51163e-05	0.0221364	0.92727		not_signif
ENSMUSG00000006313	Upk1a	114.98	0.00238922	0.0222657	0.127284	0.824073	not_signif
ENSMUSG00000006315	Tmem147	1878.26	0.0140646	0.0254088	0.129145	0.826018	not_signif
ENSMUSG00000006333	Rps9	5683.08	0.0111492	0.0246106	0.244817	0.915041	not_signif
ENSMUSG00000006335	Tfpt	142.401	-0.000937269	0.0218321	0.804839	0.996115	not_signif
ENSMUSG00000006342	Susd2	6940.15	0.00382794	0.0210622	0.683677	0.99576	not_signif
ENSMUSG00000006344	Ggt5	103.565	-0.000228425	0.0220536	0.908331	0.997019	not_signif
ENSMUSG00000006345	Ggt1	31276.4	-0.00635943	0.0227671	0.235289	0.910371	not_signif
ENSMUSG00000006356	Crip2	732.412	0.00678974	0.0227515	0.260791	0.922664	not_signif
ENSMUSG00000006360	Crip1	158.545	-0.000798058	0.0217356	0.850497	0.996268	not_signif
ENSMUSG00000006362	Cbfa2t3	191.838	0.00609074	0.0229876	0.13877	0.840751	not_signif
ENSMUSG00000006369	Fbln1	217.105	-0.00170182	0.0220254	0.57635	0.992757	not_signif
ENSMUSG00000006373	Pgrmc1	3545.78	0.0491154	0.0455986	0.0164653	0.519776	not_signif
ENSMUSG00000006378	Gcat	1100.93	-0.000639142	0.0215255	0.903737	0.997019	not_signif
ENSMUSG00000006386	Tek	923.69	-0.00175829	0.02124	0.779755	0.996115	not_signif
ENSMUSG00000006390	Elovl1	2044.07	-0.00189901	0.0210708	0.779137	0.996115	not_signif
ENSMUSG00000006392	Med8	609.326	-0.00137418	0.0213067	0.819147	0.996268	not_signif
ENSMUSG00000006395	Hyi	777.088	-0.00246895	0.0220295	0.49849	0.983721	not_signif
ENSMUSG00000006398	Cdc20	36.377	-0.00260082	0.0223249	0.0767236	0.756202	not_signif
ENSMUSG00000006403	Adamts4	31.5151	0.000134454	0.0220832	0.936584	0.998833	not_signif
ENSMUSG00000006411	Nectin4	60.7939	0.000662833	0.0219708	0.817419	0.996268	not_signif
ENSMUSG00000006412	Pfdn2	1015.75	-0.00263119	0.0216401	0.634291	0.995252	not_signif
ENSMUSG00000006418	Rnf114	1300.83	-0.0250419	0.0426263	0.0250352	0.592381	not_signif
ENSMUSG00000006423	C330007P06Rik	1057.69	0.0153939	0.0277708	0.0708912	0.751047	not_signif
ENSMUSG00000006435	Neurl1a	13.9946	-0.00133636	0.0221844	0.161865		not_signif
ENSMUSG00000006442	Srm	319.871	-0.00146248	0.0217848	0.70744	0.99576	not_signif
ENSMUSG00000006445	Epha2	170.527	0.00313172	0.0223061	0.246223	0.915088	not_signif
ENSMUSG00000006456	Rbm14	509.992	-0.00614135	0.0229611	0.154769	0.856094	not_signif
ENSMUSG00000006457	Actn3	17.2051	-0.00132026	0.0221647	0.312026		not_signif
ENSMUSG00000006463	Zdhhc24	266.973	-0.00932426	0.0244772	0.0654235	0.741175	not_signif
ENSMUSG00000006464	Bbs1	418.88	0.00870252	0.0240567	0.0738367	0.751047	not_signif
ENSMUSG00000006469	Slc34a3	1305.57	0.00366918	0.0214284	0.426839	0.96477	not_signif
ENSMUSG00000006471	Ndor1	405.342	0.00768481	0.0235873	0.106008	0.803704	not_signif
ENSMUSG00000006476	Nsmf	687.778	0.00418454	0.0221526	0.392126	0.957207	not_signif
ENSMUSG00000006494	Pdk1	817.264	0.000498056	0.0217123	0.909933	0.997019	not_signif
ENSMUSG00000006498	Ptbp1	3552.07	-0.0169759	0.0289275	0.0837193	0.764918	not_signif
ENSMUSG00000006517	Mvd	1254.11	-0.00860154	0.0241949	0.389595	0.957207	not_signif
ENSMUSG00000006519	Cyba	6386.73	-0.00407868	0.021276	0.575179	0.992757	not_signif
ENSMUSG00000006522	Itih3	59.6159	0.00206788	0.0222697	0.0316929	0.627549	not_signif
ENSMUSG00000006526	Stimate	262.194	0.00234616	0.0216898	0.653079	0.995683	not_signif
ENSMUSG00000006527	Sfmbt1	542.773	-0.0050741	0.0220074	0.411927	0.962531	not_signif
ENSMUSG00000006529	Itih1	174.416	0.00316581	0.0224204	0.0597147	0.729988	not_signif
ENSMUSG00000006538	Ihh	267.903	-0.00219374	0.0221773	0.354254	0.953345	not_signif
ENSMUSG00000006542	Prkag3	108.56	0.00180926	0.022172	0.346823	0.951077	not_signif
ENSMUSG00000006567	Atp7b	127.187	0.00252503	0.0220541	0.489657	0.980114	not_signif
ENSMUSG00000006570	Defb2	2.78546	0.000676487	0.0221511	0.298427		not_signif
ENSMUSG00000006574	Slc4a1	1112.71	-0.0017672	0.0220563	0.539012	0.988049	not_signif
ENSMUSG00000006575	Rundc3a	68.6884	0.00184119	0.0221093	0.469548	0.975419	not_signif
ENSMUSG00000006576	Slc4a3	196.303	0.000703658	0.0219424	0.847856	0.996268	not_signif
ENSMUSG00000006585	Cdt1	95.1052	0.000988199	0.0220607	0.662779	0.99576	not_signif
ENSMUSG00000006586	Runx1t1	36.1729	0.000405359	0.0221078	0.767829	0.996115	not_signif
ENSMUSG00000006587	Snai3	8.94423	2.97119e-05	0.022121	0.978328		not_signif
ENSMUSG00000006589	Aprt	928.344	-0.00497602	0.0215845	0.493636	0.982386	not_signif
ENSMUSG00000006599	Gtf2h1	891.545	-0.0096611	0.0235753	0.206819	0.901641	not_signif
ENSMUSG00000006611	Hfe	355.392	-0.0158366	0.030711	0.00750284	0.423141	not_signif
ENSMUSG00000006638	Abhd1	55.8626	0.00112686	0.0220611	0.632046	0.995252	not_signif
ENSMUSG00000006641	Slc5a6	632.247	0.000453927	0.0216539	0.910229	0.997019	not_signif
ENSMUSG00000006642	Tcf23	13.2205	0.00134831	0.0221927	0.0893308		not_signif
ENSMUSG00000006649	Nphs1	635.802	-0.00324682	0.0219083	0.505228	0.984423	not_signif
ENSMUSG00000006651	Aplp1	128.694	-0.00231273	0.0220183	0.520214	0.984542	not_signif
ENSMUSG00000006673	Qrich1	1183.18	0.00836902	0.0225031	0.349065	0.952916	not_signif
ENSMUSG00000006675	P4htm	34.4894	0.00065575	0.0220769	0.731143	0.996115	not_signif
ENSMUSG00000006676	Usp19	2607.68	0.00286141	0.0212513	0.669343	0.99576	not_signif
ENSMUSG00000006678	Pola1	121.477	-0.00152212	0.0219964	0.624158	0.995252	not_signif
ENSMUSG00000006699	Cdc42	4932.46	0.00565193	0.0196547	0.580615	0.992904	not_signif
ENSMUSG00000006705	Pknox1	691.368	-0.00121126	0.0218262	0.756586	0.996115	not_signif
ENSMUSG00000006711	D130043K22Rik	58.0295	-0.00323065	0.022406	0.104952	0.803625	not_signif
ENSMUSG00000006715	Gmnn	170.059	0.00071418	0.0218666	0.839549	0.996268	not_signif
ENSMUSG00000006717	Acot13	2128.5	-0.00452495	0.0217185	0.481538	0.975419	not_signif
ENSMUSG00000006720	Zfp184	20.0002	0.0011023	0.0221538	0.354868		not_signif
ENSMUSG00000006724	Cyp27b1	125.438	-0.000334244	0.0221147	0.783007	0.996115	not_signif
ENSMUSG00000006728	Cdk4	1055.06	-0.00196599	0.0212801	0.751818	0.996115	not_signif
ENSMUSG00000006731	B4galnt1	205.748	0.00505772	0.0227517	0.113946	0.8111	not_signif
ENSMUSG00000006732	Mettl1	412.511	0.0134435	0.0266029	0.0755021	0.753775	not_signif
ENSMUSG00000006736	Tspan31	1822.9	-0.00683895	0.0209361	0.390441	0.957207	not_signif
ENSMUSG00000006740	Kif5b	3078.74	0.0111932	0.0237743	0.13315	0.835834	not_signif
ENSMUSG00000006763	Saal1	158.977	0.00318985	0.0221749	0.382444	0.957207	not_signif
ENSMUSG00000006777	Krt23	46.1997	0.00231688	0.0222467	0.214471	0.907081	not_signif
ENSMUSG00000006782	Cnp	155.745	0.000119611	0.0217671	0.969405	0.999436	not_signif
ENSMUSG00000006784	Ttc25	36.7949	-0.00213016	0.0222086	0.279421	0.929372	not_signif
ENSMUSG00000006800	Sulf2	486.298	0.00599003	0.0228782	0.175841	0.871739	not_signif
ENSMUSG00000006818	Sod2	6536.63	-0.00244721	0.0207488	0.74505	0.996115	not_signif
ENSMUSG00000006850	Tmco6	158.793	-0.00261359	0.02198	0.518974	0.984542	not_signif
ENSMUSG00000006906	Stambp	376.844	-0.00472103	0.0218131	0.45735	0.974133	not_signif
ENSMUSG00000006920	Ezh1	1652.17	-0.0118929	0.0250445	0.143479	0.846626	not_signif
ENSMUSG00000006930	Hap1	48.0597	0.000724515	0.0220637	0.72867	0.996115	not_signif
ENSMUSG00000006931	P3h4	80.7859	-0.00443624	0.0225616	0.170298	0.866635	not_signif
ENSMUSG00000006932	Ctnnb1	10592.7	0.0289545	0.037776	0.0960443	0.787517	not_signif
ENSMUSG00000006941	Eif1b	544.276	0.00165138	0.0216198	0.740623	0.996115	not_signif
ENSMUSG00000006958	Chrd	121.019	-0.000950164	0.021898	0.781569	0.996115	not_signif
ENSMUSG00000006998	Psmd2	4989.83	-0.0349992	0.0538959	0.0249365	0.591101	not_signif
ENSMUSG00000007021	Syngr3	7.7628	-5.83652e-05	0.0221228	0.951529		not_signif
ENSMUSG00000007029	Vars	854.679	0.00901284	0.0238696	0.17231	0.869241	not_signif
ENSMUSG00000007030	Vwa7	10.6249	0.000595897	0.0221222	0.632502		not_signif
ENSMUSG00000007033	Hspa1l	4.68291	0.00033592	0.0221381	0.62836		not_signif
ENSMUSG00000007034	Slc44a4	2746.95	-0.0104683	0.0233037	0.247145	0.915507	not_signif
ENSMUSG00000007035	Msh5	9.27815	-0.000215259	0.0221331	0.773627		not_signif
ENSMUSG00000007036	Abhd16a	1380.79	0.00164581	0.0210437	0.815517	0.996268	not_signif
ENSMUSG00000007038	Neu1	11466.9	-0.0159229	0.0297444	0.0451078	0.687572	not_signif
ENSMUSG00000007039	Ddah2	197.416	-0.00403515	0.0222339	0.351714	0.95332	not_signif
ENSMUSG00000007041	Clic1	1628.56	-0.00207743	0.0201999	0.763197	0.996115	not_signif
ENSMUSG00000007050	Lsm2	134.852	0.00214828	0.0221041	0.460084	0.974461	not_signif
ENSMUSG00000007080	Pole	52.5036	-0.000725908	0.0220317	0.760193	0.996115	not_signif
ENSMUSG00000007097	Atp1a2	485.538	-0.0011652	0.0220579	0.630137	0.995252	not_signif
ENSMUSG00000007122	Casq1	2.69724	-8.82187e-05	0.0221378	0.878483		not_signif
ENSMUSG00000007207	Stx1a	16.5365	-0.000259507	0.022113	0.830482		not_signif
ENSMUSG00000007216	Zfp775	124.973	-0.00527614	0.0229418	0.0377845	0.658285	not_signif
ENSMUSG00000007279	Scube2	14.8343	-0.000439923	0.0221241	0.689422		not_signif
ENSMUSG00000007338	Mrpl49	854.391	-0.006079	0.0218067	0.413573	0.962689	not_signif
ENSMUSG00000007379	Dennd2c	38.1791	0.00200485	0.0221728	0.354266	0.953345	not_signif
ENSMUSG00000007411	Mark3	2066.5	-0.000130393	0.0206909	0.990235	0.999683	not_signif
ENSMUSG00000007415	Gatad1	2404.59	-0.00110579	0.0209749	0.875971	0.996268	not_signif
ENSMUSG00000007440	Pcdha11	1.50108	0.000392108	0.022149	0.128897		not_signif
ENSMUSG00000007458	M6pr	4996.65	-0.000973598	0.0194982	0.914076	0.997277	not_signif
ENSMUSG00000007476	Lrrc8a	1184.82	0.000322831	0.0217962	0.930364	0.998371	not_signif
ENSMUSG00000007480	Mc5r	2.77203	0.000113421	0.0221401	0.820629		not_signif
ENSMUSG00000007564	Ppp2r1a	3356.89	-0.00243111	0.0200428	0.565485	0.990804	not_signif
ENSMUSG00000007570	Fance	193.495	-0.00208198	0.0219579	0.577469	0.992904	not_signif
ENSMUSG00000007589	Tinf2	271.563	-0.00103632	0.0218376	0.789711	0.996115	not_signif
ENSMUSG00000007591	Tssk4	3.97237	0.000701639	0.0221479	0.372752		not_signif
ENSMUSG00000007594	Hapln4	1.94668	-0.000350364	0.0221448	0.435923		not_signif
ENSMUSG00000007603	Dus3l	424.198	0.0028372	0.0214697	0.641181	0.995609	not_signif
ENSMUSG00000007610	Gtpbp3	232.479	0.000787398	0.0218347	0.834504	0.996268	not_signif
ENSMUSG00000007613	Tgfbr1	1154.04	0.00650544	0.0222524	0.351107	0.953178	not_signif
ENSMUSG00000007617	Homer1	306.486	0.0028071	0.0218375	0.561546	0.990804	not_signif
ENSMUSG00000007646	Rad51c	54.6997	-0.00243738	0.0222386	0.255199	0.919679	not_signif
ENSMUSG00000007655	Cav1	810.335	0.00272854	0.021991	0.506776	0.984423	not_signif
ENSMUSG00000007656	Arpp19	2343.42	-0.00685246	0.0226235	0.279028	0.929372	not_signif
ENSMUSG00000007659	Bcl2l1	2459.94	0.00546418	0.0225778	0.254738	0.919679	not_signif
ENSMUSG00000007670	Khsrp	1229.55	0.00465394	0.0210787	0.560439	0.990804	not_signif
ENSMUSG00000007682	Dio2	50.246	0.00116341	0.0221593	0.325695	0.945627	not_signif
ENSMUSG00000007721	Ccdc124	570.256	0.00285602	0.0215462	0.626174	0.995252	not_signif
ENSMUSG00000007739	Cct4	2588.81	-0.00115492	0.0202285	0.886701	0.996268	not_signif
ENSMUSG00000007777	0610009B22Rik	524.044	-0.0114172	0.0253538	0.0889056	0.774424	not_signif
ENSMUSG00000007783	Cpt1c	28.8504	-0.00162454	0.0221458	0.406794	0.961204	not_signif
ENSMUSG00000007805	Twist2	3.74382	0.000648415	0.0221502	0.313747		not_signif
ENSMUSG00000007812	Zfp655	737.116	0.00341628	0.0219735	0.475242	0.975419	not_signif
ENSMUSG00000007815	Rhoa	5849.55	-0.00251687	0.0177607	0.813523	0.996115	not_signif
ENSMUSG00000007817	Zmiz1	3060.93	0.00957101	0.0242871	0.125121	0.821057	not_signif
ENSMUSG00000007827	Ankrd26	187.921	0.000832699	0.0218895	0.810124	0.996115	not_signif
ENSMUSG00000007833	Aldh16a1	1637.64	0.00268724	0.0218504	0.568653	0.990804	not_signif
ENSMUSG00000007836	Hnrnpa0	746.133	0.00705825	0.0232074	0.155058	0.856094	not_signif
ENSMUSG00000007837	Prrg2	523.115	0.00400957	0.0219933	0.453342	0.972357	not_signif
ENSMUSG00000007850	Hnrnph1	1711.27	0.00324179	0.0214729	0.619868	0.994179	not_signif
ENSMUSG00000007867	Ift43	191.455	0.00229424	0.0218659	0.60063	0.993461	not_signif
ENSMUSG00000007872	Id3	581.139	0.00488903	0.0228057	0.0555033	0.717052	not_signif
ENSMUSG00000007877	Tcap	1.34064	-0.000464127	0.0221498	0.193149		not_signif
ENSMUSG00000007880	Arid1a	1926.16	0.0028977	0.0213464	0.65655	0.995683	not_signif
ENSMUSG00000007888	Crlf1	20.2686	0.000859424	0.0221389	0.463789		not_signif
ENSMUSG00000007891	Ctsd	14581.1	-0.0317628	0.0524597	0.0536367	0.717052	not_signif
ENSMUSG00000007892	Rplp1	5227.31	0.0159282	0.0281539	0.0813646	0.760472	not_signif
ENSMUSG00000007908	Hmgcll1	31.3979	0.00126393	0.0221162	0.505926	0.984423	not_signif
ENSMUSG00000007950	Abhd8	248.93	-0.000767559	0.0218875	0.822786	0.996268	not_signif
ENSMUSG00000007987	Ift22	372.319	0.00245224	0.0217827	0.61016	0.993461	not_signif
ENSMUSG00000007989	Fzd3	100.362	8.22955e-05	0.0219852	0.977087	0.999436	not_signif
ENSMUSG00000008028	1700008O03Rik	0.989983	-9.97162e-05	0.0221434	0.748107		not_signif
ENSMUSG00000008035	Mid1ip1	676.343	-0.0051063	0.0226077	0.2157	0.907081	not_signif
ENSMUSG00000008036	Ap2s1	945.081	0.00279988	0.0207462	0.717377	0.99576	not_signif
ENSMUSG00000008090	Fgfrl1	577.571	-0.0157344	0.0292486	0.040283	0.666028	not_signif
ENSMUSG00000008129	4930432K21Rik	6.29758	0.000201839	0.0221281	0.823855		not_signif
ENSMUSG00000008136	Fhl2	298.224	-0.000307187	0.0218818	0.927184	0.997871	not_signif
ENSMUSG00000008140	Emc10	1928.98	-0.0123831	0.0231936	0.229083	0.910371	not_signif
ENSMUSG00000008153	Clstn3	49.968	-0.00153845	0.0221797	0.274278	0.924454	not_signif
ENSMUSG00000008167	Fbxw9	278.876	0.00141612	0.0217022	0.758853	0.996115	not_signif
ENSMUSG00000008193	Spib	5.00916	0.000480247	0.0221364	0.575562		not_signif
ENSMUSG00000008200	Fnbp4	481.205	0.00128571	0.0217907	0.765079	0.996115	not_signif
ENSMUSG00000008206	Cers4	197.71	-0.00123349	0.0220943	0.535996	0.986588	not_signif
ENSMUSG00000008226	Scrn3	1253.41	-0.00170308	0.0211523	0.798626	0.996115	not_signif
ENSMUSG00000008301	Phax	557.043	-0.0102157	0.0241347	0.159164	0.86085	not_signif
ENSMUSG00000008305	Tle1	190.495	0.00189089	0.0219256	0.61837	0.993584	not_signif
ENSMUSG00000008307	1700109H08Rik	16.2919	0.00136954	0.0221881	0.14396		not_signif
ENSMUSG00000008318	Relt	7.0807	-0.000927325	0.0221541	0.322752		not_signif
ENSMUSG00000008333	Snrpb2	288.654	-0.00374804	0.0223118	0.294415	0.936957	not_signif
ENSMUSG00000008348	Ubc	33094.8	-0.00461084	0.0216238	0.494983	0.982417	not_signif
ENSMUSG00000008373	Prpf31	499.485	0.000920591	0.0210799	0.888942	0.996268	not_signif
ENSMUSG00000008384	Sertad1	175.701	0.00301179	0.0222107	0.288429	0.934131	not_signif
ENSMUSG00000008393	Carhsp1	958.037	-0.00924351	0.023286	0.229574	0.910371	not_signif
ENSMUSG00000008398	Elk3	429.877	-0.00352381	0.0220881	0.4255	0.964261	not_signif
ENSMUSG00000008429	Herpud2	713.221	0.00275199	0.0210026	0.696913	0.99576	not_signif
ENSMUSG00000008435	Rdh13	483.678	0.00350374	0.0220316	0.445567	0.970271	not_signif
ENSMUSG00000008450	Nutf2	80.2556	0.00289959	0.0223855	0.038869	0.658285	not_signif
ENSMUSG00000008461	Fut1	1.43448	-0.000108332	0.0221411	0.809313		not_signif
ENSMUSG00000008475	Arpc5	1751.94	0.00761056	0.0219489	0.344905	0.950869	not_signif
ENSMUSG00000008496	Pou2f2	23.4077	0.00120535	0.0221609	0.31839	0.943997	not_signif
ENSMUSG00000008540	Mgst1	1078.79	0.00417571	0.0225891	0.0970416	0.789445	not_signif
ENSMUSG00000008575	Nfib	990.007	0.00691518	0.0230372	0.192092	0.887677	not_signif
ENSMUSG00000008601	Rab25	259.764	0.00137587	0.0218132	0.73812	0.996115	not_signif
ENSMUSG00000008604	Ubqln4	1478.05	0.000448025	0.0206998	0.96644	0.999436	not_signif
ENSMUSG00000008658	Rbfox1	26.7087	0.000748766	0.0220917	0.673748	0.99576	not_signif
ENSMUSG00000008668	Rps18	4481.99	0.0157972	0.028723	0.0646561	0.739789	not_signif
ENSMUSG00000008682	Rpl10	1037.1	0.000119707	0.0219667	0.964426	0.999436	not_signif
ENSMUSG00000008683	Rps15a	2548.91	0.125512	0.0594065	0.0012269	0.206169	not_signif
ENSMUSG00000008690	Ncaph2	1854.86	0.00267563	0.0203227	0.75147	0.996115	not_signif
ENSMUSG00000008730	Hipk1	3524.42	0.00660751	0.0233849	0.0419104	0.670695	not_signif
ENSMUSG00000008734	Gprc5b	407.712	0.00105304	0.0219892	0.600972	0.993461	not_signif
ENSMUSG00000008763	Man1a2	1488.23	0.000589703	0.0215252	0.907559	0.997019	not_signif
ENSMUSG00000008822	Acyp1	204.222	-0.00435686	0.0222263	0.355502	0.95357	not_signif
ENSMUSG00000008845	Cd163	35.6098	0.000983546	0.0220939	0.57489	0.992757	not_signif
ENSMUSG00000008855	Hdac5	1318.43	0.0039492	0.0219876	0.449016	0.972314	not_signif
ENSMUSG00000008859	Rala	924.833	-0.00644446	0.0215236	0.396301	0.957207	not_signif
ENSMUSG00000008892	Vdac3	2279.05	6.9444e-05	0.0194942	0.998284	0.999901	not_signif
ENSMUSG00000008958	Vps72	435.924	-0.0116867	0.0257094	0.0701112	0.751047	not_signif
ENSMUSG00000008976	Gabpa	932.298	-0.0072187	0.0222428	0.333051	0.947669	not_signif
ENSMUSG00000008999	Bmp7	1117.02	-0.00757891	0.0225178	0.466665	0.975419	not_signif
ENSMUSG00000009013	Dynll1	1148.19	0.00279012	0.0221295	0.416039	0.96415	not_signif
ENSMUSG00000009030	Pdcl	529.486	0.00135964	0.0216772	0.772244	0.996115	not_signif
ENSMUSG00000009035	Tmem184b	610.625	-0.00313494	0.0217182	0.563445	0.990804	not_signif
ENSMUSG00000009073	Nf2	2439.93	0.00947519	0.0227416	0.183216	0.881244	not_signif
ENSMUSG00000009076	Zmat5	266.61	0.00310236	0.0218445	0.526946	0.98535	not_signif
ENSMUSG00000009079	Ewsr1	2629.93	0.0119975	0.0250198	0.212	0.904731	not_signif
ENSMUSG00000009090	Ap1b1	3309.59	-0.00242435	0.0199401	0.788986	0.996115	not_signif
ENSMUSG00000009092	Derl3	20.4771	0.00136282	0.0221835	0.192623		not_signif
ENSMUSG00000009097	Tbx1	1.48226	0.000353348	0.0221441	0.468591		not_signif
ENSMUSG00000009108	Gnat2	4.44083	0.000400555	0.0221401	0.548859		not_signif
ENSMUSG00000009112	Bcl2l13	1398.24	0.00106539	0.0218021	0.790012	0.996115	not_signif
ENSMUSG00000009114	2610028H24Rik	1.57977	0.00024464	0.0221434	0.553826		not_signif
ENSMUSG00000009145	Dqx1	182.572	0.00314857	0.0221355	0.406566	0.961204	not_signif
ENSMUSG00000009185	Ccl8	6.50208	-0.000658011	0.0221421	0.455433		not_signif
ENSMUSG00000009207	Lnpk	85.6645	-0.00212949	0.0220418	0.491795	0.981289	not_signif
ENSMUSG00000009216	Fam163b	2.10803	0.0006106	0.0221508	0.275599		not_signif
ENSMUSG00000009281	Rarres2	371.822	0.00634402	0.0231846	0.0875071	0.771144	not_signif
ENSMUSG00000009291	Pttg1ip	7321.56	0.00315385	0.0199122	0.733821	0.996115	not_signif
ENSMUSG00000009292	Trpm2	17.5333	-9.08094e-06	0.0221223	0.991139		not_signif
ENSMUSG00000009293	Ube2g2	688.935	0.000348216	0.0215593	0.941495	0.998833	not_signif
ENSMUSG00000009356	Lpo	6.85285	-0.000583093	0.0221363	0.502314		not_signif
ENSMUSG00000009376	Met	5441.25	-0.0116469	0.0253411	0.117902	0.816355	not_signif
ENSMUSG00000009378	Slc16a12	3546.8	0.00146843	0.0213304	0.805227	0.996115	not_signif
ENSMUSG00000009394	Syn2	160.002	-0.00377297	0.0223201	0.29138	0.934264	not_signif
ENSMUSG00000009406	Elk1	191.457	0.00328906	0.0220517	0.446855	0.970769	not_signif
ENSMUSG00000009418	Nav1	274.907	0.00310434	0.0223193	0.223407	0.909168	not_signif
ENSMUSG00000009470	Tnpo1	3426.69	-0.00107688	0.0205897	0.901993	0.997019	not_signif
ENSMUSG00000009535	Rnmt	323.734	-0.00242892	0.0220043	0.507156	0.984423	not_signif
ENSMUSG00000009545	Kcnq1	605.52	-0.00658464	0.0228812	0.221102	0.908071	not_signif
ENSMUSG00000009549	Srp14	692.124	-0.00135306	0.0211613	0.830622	0.996268	not_signif
ENSMUSG00000009555	Cdk9	784.736	0.00320426	0.0210922	0.656275	0.995683	not_signif
ENSMUSG00000009563	Tor2a	642.02	0.00366369	0.0217109	0.511834	0.984542	not_signif
ENSMUSG00000009566	Fpgs	1243.11	0.00562098	0.0226971	0.226315	0.910371	not_signif
ENSMUSG00000009569	Mrtfb	603.635	0.00263254	0.0219702	0.488767	0.97958	not_signif
ENSMUSG00000009575	Cbx5	2144.48	0.0105008	0.0245066	0.11831	0.817005	not_signif
ENSMUSG00000009585	Apobec3	142.857	-0.000712965	0.0220277	0.772293	0.996115	not_signif
ENSMUSG00000009614	Sardh	6349.62	-0.00496852	0.0219087	0.439427	0.968535	not_signif
ENSMUSG00000009621	Vav2	940.917	-0.00473032	0.0220156	0.327272	0.945691	not_signif
ENSMUSG00000009628	Tex15	6.98569	-0.000107348	0.022133	0.880573		not_signif
ENSMUSG00000009630	Ppp2cb	884.083	-0.00462535	0.0211408	0.536231	0.986627	not_signif
ENSMUSG00000009633	G0s2	615.4	0.00737142	0.0237597	0.0215242	0.555826	not_signif
ENSMUSG00000009640	Dmap1	245.204	0.0050707	0.0224867	0.270683	0.92381	not_signif
ENSMUSG00000009646	Pla2g12b	8.8097	0.00109544	0.0221718	0.163907		not_signif
ENSMUSG00000009647	Mcu	435.47	-0.00286982	0.0215849	0.612389	0.993461	not_signif
ENSMUSG00000009654	Oit3	4.53877	0.000394714	0.0221417	0.527529		not_signif
ENSMUSG00000009681	Bcr	1431.56	-0.00163348	0.0209711	0.813488	0.996115	not_signif
ENSMUSG00000009687	Fxyd5	153.774	0.00241541	0.0219331	0.556206	0.990555	not_signif
ENSMUSG00000009731	Kcnd1	8.36337	0.001539	0.0221984	0.156816		not_signif
ENSMUSG00000009733	Tfcp2	618.246	0.0190792	0.0333742	0.0236223	0.578822	not_signif
ENSMUSG00000009739	Pou6f1	809.918	0.0101389	0.0245745	0.106708	0.805608	not_signif
ENSMUSG00000009741	Ubp1	1209.75	-0.0107447	0.0233041	0.237414	0.910371	not_signif
ENSMUSG00000009772	Nuak2	2046.61	-0.000298584	0.0219715	0.912171	0.997277	not_signif
ENSMUSG00000009828	Ick	249.903	-0.00277831	0.021638	0.614413	0.993461	not_signif
ENSMUSG00000009863	Sdhb	6552.11	-0.00262958	0.0197119	0.775096	0.996115	not_signif
ENSMUSG00000009876	Cox4i2	5.3358	-0.000539814	0.0221386	0.526415		not_signif
ENSMUSG00000009894	Snap47	1591.18	-0.00299359	0.0206619	0.803506	0.996115	not_signif
ENSMUSG00000009905	Kdsr	574.113	-0.00351293	0.0219302	0.483024	0.976654	not_signif
ENSMUSG00000009907	Vps4b	1465.59	-0.00168124	0.0211119	0.798664	0.996115	not_signif
ENSMUSG00000009927	Rps25	4152.9	0.152905	0.0608223	0.000440854	0.111925	not_signif
ENSMUSG00000009995	Taz	692.052	0.0157393	0.0294314	0.039732	0.663555	not_signif
ENSMUSG00000010021	Kif19a	5.42323	0.000303019	0.0221387	0.629844		not_signif
ENSMUSG00000010025	Aldh3a2	6660.12	-0.109285	0.078467	0.0043641	0.376757	not_signif
ENSMUSG00000010044	Zmynd10	467.406	-0.00212843	0.0220205	0.535105	0.98632	not_signif
ENSMUSG00000010045	Tmem115	823.874	-0.00871643	0.0234872	0.18823	0.883615	not_signif
ENSMUSG00000010047	Hyal2	1221.58	-0.00376197	0.0214501	0.566862	0.990804	not_signif
ENSMUSG00000010048	Ifrd2	1113.72	0.00786752	0.0235414	0.133882	0.835834	not_signif
ENSMUSG00000010051	Hyal1	164.753	-0.0065509	0.0233529	0.0462623	0.694565	not_signif
ENSMUSG00000010054	Tusc2	1017.22	-0.00514479	0.0221217	0.386991	0.957207	not_signif
ENSMUSG00000010057	Nprl2	542.755	0.00048417	0.0210603	0.940334	0.998833	not_signif
ENSMUSG00000010064	Slc38a3	931.534	-0.00138535	0.0220482	0.597002	0.993461	not_signif
ENSMUSG00000010066	Cacna2d2	8.52058	0.00130571	0.0221914	0.0624324		not_signif
ENSMUSG00000010067	Rassf1	328.302	-0.00135065	0.0214714	0.805214	0.996115	not_signif
ENSMUSG00000010080	Epn3	671.435	0.00257248	0.0220259	0.498243	0.983721	not_signif
ENSMUSG00000010095	Slc3a2	4198.29	0.00234426	0.0203413	0.790228	0.996115	not_signif
ENSMUSG00000010097	Nxf1	1062.51	0.0107422	0.0243315	0.162806	0.863565	not_signif
ENSMUSG00000010110	Stx5a	1017.02	-0.00823932	0.0231707	0.244502	0.915041	not_signif
ENSMUSG00000010122	Slc47a1	14454.9	-0.00621998	0.0217489	0.31763	0.943834	not_signif
ENSMUSG00000010142	Tnfrsf13b	8.73425	-0.000241155	0.0221274	0.792482		not_signif
ENSMUSG00000010154	Spire2	124.298	0.00125911	0.0218409	0.745219	0.996115	not_signif
ENSMUSG00000010175	Prox1	272.907	0.000808214	0.0220113	0.754471	0.996115	not_signif
ENSMUSG00000010205	Raver1	980.941	-0.00602523	0.0213344	0.542509	0.988924	not_signif
ENSMUSG00000010277	2610507B11Rik	13793.1	-0.003025	0.019254	0.759247	0.996115	not_signif
ENSMUSG00000010290	AI597479	228.607	0.00714311	0.0233397	0.123402	0.821057	not_signif
ENSMUSG00000010307	Tmem86a	854.672	-0.00784609	0.0239551	0.0292174	0.61095	not_signif
ENSMUSG00000010311	Optc	4.16341	0.000439535	0.0221376	0.578359		not_signif
ENSMUSG00000010342	Tex14	2.88277	0.000554147	0.0221489	0.310228		not_signif
ENSMUSG00000010358	Ifi35	213.603	0.00191467	0.0217704	0.673849	0.99576	not_signif
ENSMUSG00000010362	Rdm1	330.26	-0.000103194	0.0216389	0.973762	0.999436	not_signif
ENSMUSG00000010376	Nedd8	1322.56	0.00332769	0.0215166	0.328709	0.946558	not_signif
ENSMUSG00000010392	Gosr1	1057.3	0.00245471	0.0220166	0.519094	0.984542	not_signif
ENSMUSG00000010406	Mrpl52	338.972	0.00366663	0.0221809	0.378211	0.957207	not_signif
ENSMUSG00000010435	Spaca7	1.16581	-0.000265493	0.0221443	0.48598		not_signif
ENSMUSG00000010453	Kansl3	1718.73	-0.00407826	0.0218236	0.485181	0.978426	not_signif
ENSMUSG00000010461	Eya4	11.8662	-0.000763478	0.0221287	0.543967		not_signif
ENSMUSG00000010476	Ebf3	19.1905	-0.000551947	0.0221122	0.687088		not_signif
ENSMUSG00000010517	Faf1	1201.5	-0.00568134	0.0217847	0.445436	0.970271	not_signif
ENSMUSG00000010529	Gm266	8.2268	0.000503962	0.0221326	0.603901		not_signif
ENSMUSG00000010538	Tsacc	33.955	-0.00160327	0.0221456	0.407994	0.961204	not_signif
ENSMUSG00000010554	Mettl16	667.12	0.00564306	0.022545	0.26846	0.92381	not_signif
ENSMUSG00000010601	Apol7a	5.20832	0.00101032	0.0221778	0.00376921		not_signif
ENSMUSG00000010607	Pigyl	253.93	0.00674601	0.0229873	0.200091	0.896064	not_signif
ENSMUSG00000010608	Rbm25	1101.08	0.00947884	0.0228881	0.266149	0.923238	not_signif
ENSMUSG00000010609	Psen2	388.201	0.00178604	0.0216607	0.717477	0.99576	not_signif
ENSMUSG00000010651	Acaa1b	5033.67	-0.277166	0.17188	0.00206288	0.278426	not_signif
ENSMUSG00000010660	Plcd1	124.117	0.00617086	0.0230602	0.116956	0.815125	not_signif
ENSMUSG00000010663	Fads1	2957.74	-0.000600733	0.0216462	0.895072	0.996921	not_signif
ENSMUSG00000010721	Lmbr1	271.811	0.0100213	0.0249875	0.0441517	0.686362	not_signif
ENSMUSG00000010751	Tnfrsf22	100.329	0.00065156	0.0219809	0.815394	0.996268	not_signif
ENSMUSG00000010755	Cars	395.505	-0.00262009	0.0220608	0.478003	0.975419	not_signif
ENSMUSG00000010760	Phlda2	178.638	0.000654871	0.0219655	0.821914	0.996268	not_signif
ENSMUSG00000010797	Wnt2	7.33802	7.58665e-05	0.0221231	0.940181		not_signif
ENSMUSG00000010830	Kdelr3	34.6149	-0.000537164	0.0220724	0.776316	0.996115	not_signif
ENSMUSG00000010911	Apip	215.01	0.000958589	0.0218434	0.802977	0.996115	not_signif
ENSMUSG00000010914	Pdhx	908.893	-0.00290162	0.0213277	0.658842	0.995683	not_signif
ENSMUSG00000010936	Vac14	720.617	-0.00920266	0.0230282	0.211801	0.904731	not_signif
ENSMUSG00000011008	Mcoln2	38.6108	-0.00229117	0.0222396	0.228209	0.910371	not_signif
ENSMUSG00000011034	Slc5a1	1966.15	0.00793457	0.0235676	0.0770194	0.756679	not_signif
ENSMUSG00000011096	Akt1s1	827.907	-0.00376563	0.0215862	0.537684	0.987433	not_signif
ENSMUSG00000011114	Tbrg1	762.457	0.0160667	0.0285221	0.0755009	0.753775	not_signif
ENSMUSG00000011148	Adssl1	108.98	0.000879039	0.0219089	0.793741	0.996115	not_signif
ENSMUSG00000011158	Brf1	504.792	0.00103207	0.0216484	0.812397	0.996115	not_signif
ENSMUSG00000011171	Vipr2	3.59827	0.000814875	0.0221561	0.255632		not_signif
ENSMUSG00000011179	Odc1	31631.7	0.00298166	0.0223308	0.847191	0.996268	not_signif
ENSMUSG00000011254	Thg1l	107.324	-0.00316331	0.0222364	0.32594	0.945691	not_signif
ENSMUSG00000011256	Adam19	63.4416	-0.00208894	0.0221734	0.357109	0.954273	not_signif
ENSMUSG00000011257	Pabpc4	989.758	0.0064396	0.0224846	0.306888	0.943532	not_signif
ENSMUSG00000011263	Exoc3l2	663.597	-0.00330065	0.0219321	0.496005	0.982723	not_signif
ENSMUSG00000011267	Zfp296	13.5773	0.00092511	0.0221361	0.474948		not_signif
ENSMUSG00000011305	Plin5	94.5163	0.00288658	0.0222753	0.257489	0.921837	not_signif
ENSMUSG00000011306	Sugp1	608.051	0.00104846	0.0211697	0.868025	0.996268	not_signif
ENSMUSG00000011382	Dhdh	510.334	0.00335672	0.0218098	0.527935	0.98535	not_signif
ENSMUSG00000011427	Zfp790	252.922	-0.00243227	0.0219841	0.525721	0.98535	not_signif
ENSMUSG00000011658	Fuz	388.225	-0.000671864	0.0217264	0.873972	0.996268	not_signif
ENSMUSG00000011751	Sptbn4	2.72759	-0.000299944	0.0221399	0.616444		not_signif
ENSMUSG00000011752	Pgam1	7567.63	-0.00499335	0.0220727	0.401529	0.959033	not_signif
ENSMUSG00000011831	Evi5	2465.58	-0.00875312	0.0227137	0.276507	0.92545	not_signif
ENSMUSG00000011832	Evi5l	421.062	-0.00756203	0.023323	0.150695	0.8529	not_signif
ENSMUSG00000011837	Snapc2	327.364	-0.0132719	0.0267443	0.0665227	0.743141	not_signif
ENSMUSG00000011877	Git1	1364.53	-0.00468373	0.0215953	0.495277	0.982417	not_signif
ENSMUSG00000011884	Gltp	1381.24	-0.00470878	0.0212488	0.374336	0.957207	not_signif
ENSMUSG00000011958	Bnip2	475.359	0.00931843	0.0241506	0.104154	0.802822	not_signif
ENSMUSG00000011960	Ccnt1	608.881	-0.00141532	0.0218072	0.730838	0.996115	not_signif
ENSMUSG00000012017	Scarf2	154.498	-0.00224767	0.0218856	0.594389	0.993461	not_signif
ENSMUSG00000012042	4930579F01Rik	4.37601	-8.33721e-05	0.022137	0.888456		not_signif
ENSMUSG00000012076	Brms1l	291.687	-0.00206191	0.0217553	0.643832	0.995683	not_signif
ENSMUSG00000012114	Med15	628.906	0.00582597	0.0221058	0.357213	0.954273	not_signif
ENSMUSG00000012117	Dhdds	1261.29	-4.53692e-05	0.021545	0.99166	0.999748	not_signif
ENSMUSG00000012123	Crybg2	39.4773	0.00181645	0.0222027	0.234382	0.910371	not_signif
ENSMUSG00000012126	Ubxn11	24.2676	0.000275001	0.0221134	0.822752	0.996268	not_signif
ENSMUSG00000012187	Mogat1	2127.35	-0.00980915	0.0251186	0.0154381	0.514356	not_signif
ENSMUSG00000012296	Tjap1	352.311	-0.00531755	0.0227301	0.168725	0.866635	not_signif
ENSMUSG00000012350	Ehf	610.399	0.000631896	0.0219422	0.837102	0.996268	not_signif
ENSMUSG00000012396	Nanog	1.27215	8.2567e-05	0.0221418	0.837371		not_signif
ENSMUSG00000012405	Rpl15	3078.4	-0.00342781	0.0213736	0.452567	0.972357	not_signif
ENSMUSG00000012422	Tmem167	668.371	0.00388354	0.0221294	0.402051	0.959033	not_signif
ENSMUSG00000012428	Steap4	127.485	1.09363e-05	0.022107	0.99551	0.999901	not_signif
ENSMUSG00000012429	Mplkip	181.728	-0.000665629	0.0218701	0.848906	0.996268	not_signif
ENSMUSG00000012443	Kif11	34.8085	-0.00193468	0.0222143	0.221534	0.908071	not_signif
ENSMUSG00000012483	Rpa3	88.1619	0.00211183	0.0221214	0.440995	0.968939	not_signif
ENSMUSG00000012519	Mlkl	28.4748	0.00140879	0.022145	0.410421	0.962531	not_signif
ENSMUSG00000012535	Tnpo3	1869.26	-0.00035699	0.0200947	0.957008	0.998884	not_signif
ENSMUSG00000012609	Ttll5	303.814	-0.00104068	0.0219969	0.710796	0.99576	not_signif
ENSMUSG00000012640	Zfp715	315.849	-0.00794722	0.0238226	0.07074	0.751047	not_signif
ENSMUSG00000012705	Retn	264.491	-0.00247499	0.0221761	0.366941	0.956065	not_signif
ENSMUSG00000012819	Cdh23	9.54833	0.000264376	0.0221435	0.505534		not_signif
ENSMUSG00000012848	Rps5	3898.94	0.0199319	0.0318657	0.0554192	0.717052	not_signif
ENSMUSG00000012889	Podnl1	3.68748	-9.55605e-07	0.0221329	0.997894		not_signif
ENSMUSG00000013033	Adgrl1	630.917	0.000529272	0.0214174	0.924748	0.997811	not_signif
ENSMUSG00000013076	Amotl1	648.464	-0.00015725	0.0216192	0.971841	0.999436	not_signif
ENSMUSG00000013083	2200002J24Rik	3.04917	-9.90899e-05	0.0221358	0.879412		not_signif
ENSMUSG00000013089	Etv5	563.194	-0.00395446	0.0222965	0.314996	0.943834	not_signif
ENSMUSG00000013150	Gfod2	203.928	-0.000953754	0.0219563	0.752794	0.996115	not_signif
ENSMUSG00000013155	Enkd1	63.7462	0.00390278	0.0224424	0.198172	0.893499	not_signif
ENSMUSG00000013160	Atp6v0d1	2636.7	-0.00442215	0.0205638	0.610935	0.993461	not_signif
ENSMUSG00000013236	Ptprs	268.353	-0.00113037	0.0220424	0.658391	0.995683	not_signif
ENSMUSG00000013275	Slc41a1	553.262	-0.00270903	0.0218961	0.547311	0.989365	not_signif
ENSMUSG00000013338	Fer1l4	18.5301	0.00190527	0.0222441	0.0636695		not_signif
ENSMUSG00000013367	Iglon5	9.19556	-0.00104234	0.0221534	0.350734		not_signif
ENSMUSG00000013415	Igf2bp1	176.139	4.24775e-05	0.0220024	0.987553	0.999436	not_signif
ENSMUSG00000013418	B4galnt2	2.43848	-0.000241647	0.0221391	0.686656		not_signif
ENSMUSG00000013419	Zfp651	302.298	0.002346	0.0218246	0.605352	0.993461	not_signif
ENSMUSG00000013465	Nelfb	1229.07	-0.00745726	0.022821	0.260654	0.922664	not_signif
ENSMUSG00000013483	Card14	81.6341	-0.000734726	0.0220002	0.780984	0.996115	not_signif
ENSMUSG00000013495	Tmem175	777.719	-0.00595585	0.0219706	0.399527	0.959033	not_signif
ENSMUSG00000013523	Bcas1	5.18856	0.000276381	0.0221398	0.628605		not_signif
ENSMUSG00000013539	Tango2	1784	-0.00207617	0.0216541	0.685898	0.99576	not_signif
ENSMUSG00000013584	Aldh1a2	97.0171	0.00191487	0.0222085	0.240914	0.912535	not_signif
ENSMUSG00000013593	Ndufs2	8487.52	-0.010115	0.0215339	0.296488	0.938056	not_signif
ENSMUSG00000013611	Snx31	381.16	-0.000475256	0.0220018	0.851336	0.996268	not_signif
ENSMUSG00000013622	Atraid	2050.48	0.00296559	0.0210832	0.677673	0.99576	not_signif
ENSMUSG00000013629	Cad	346.762	0.00136114	0.0220059	0.725275	0.996115	not_signif
ENSMUSG00000013643	Lypd8	2.79078	-0.00017849	0.0221387	0.75691		not_signif
ENSMUSG00000013646	Sh3bp5l	828.108	-0.0101076	0.0233715	0.230927	0.910371	not_signif
ENSMUSG00000013662	Atad1	1673.75	0.00517631	0.021597	0.365231	0.955852	not_signif
ENSMUSG00000013663	Pten	2483.61	-0.00251976	0.0203308	0.756184	0.996115	not_signif
ENSMUSG00000013698	Pea15a	969.266	-0.00289553	0.0214742	0.634463	0.995252	not_signif
ENSMUSG00000013701	Timm23	2176.83	0.00327617	0.0216279	0.576916	0.992785	not_signif
ENSMUSG00000013707	Tnfaip8l2	16.9146	0.000100944	0.0221015	0.943369		not_signif
ENSMUSG00000013736	Trnt1	419.002	0.00497262	0.02239	0.306751	0.943532	not_signif
ENSMUSG00000013766	Ly6g6e	5.90956	0.000194311	0.0221303	0.817723		not_signif
ENSMUSG00000013787	Ehmt2	2212.66	-0.00687572	0.0209918	0.387171	0.957207	not_signif
ENSMUSG00000013822	Elof1	895.735	0.00542793	0.0215414	0.548649	0.98937	not_signif
ENSMUSG00000013833	Med16	735.574	-0.00734529	0.0231555	0.18354	0.881244	not_signif
ENSMUSG00000013846	St3gal1	376.649	0.00568493	0.0228619	0.149159	0.8529	not_signif
ENSMUSG00000013858	Tmem259	2278.49	-0.026801	0.0405714	0.151016	0.8529	not_signif
ENSMUSG00000013878	Rnf170	332.725	0.00395845	0.0223358	0.291135	0.934264	not_signif
ENSMUSG00000013921	Clip3	46.9128	7.37031e-05	0.022109	0.954696	0.998884	not_signif
ENSMUSG00000013928	Thap8	1.71898	0.000598533	0.0221532	0.164698		not_signif
ENSMUSG00000013973	Dedd	613.43	0.00299976	0.0216223	0.600322	0.993461	not_signif
ENSMUSG00000013974	Mcemp1	1.59255	-0.000186788	0.0221411	0.698618		not_signif
ENSMUSG00000013997	Nit1	3790.49	-0.00303816	0.0209754	0.701983	0.99576	not_signif
ENSMUSG00000014030	Pax5	7.58528	-0.00185648	0.022256	0.000234105		not_signif
ENSMUSG00000014039	Prdm15	154.416	0.000391492	0.0220551	0.842811	0.996268	not_signif
ENSMUSG00000014074	Rnf168	388.144	0.00415075	0.0219914	0.473326	0.975419	not_signif
ENSMUSG00000014075	Tctex1d2	146.896	-0.000638987	0.0217124	0.88201	0.996268	not_signif
ENSMUSG00000014077	Chp1	3663.95	0.0066421	0.0212414	0.280159	0.929832	not_signif
ENSMUSG00000014158	Trpv4	3407.16	-0.00208679	0.021765	0.619993	0.994244	not_signif
ENSMUSG00000014164	Klhl3	1351.43	0.00580456	0.0221304	0.373588	0.957207	not_signif
ENSMUSG00000014177	Tvp23b	695.598	-0.00214852	0.0212826	0.698173	0.99576	not_signif
ENSMUSG00000014195	Dnajc7	1471.1	-0.0059844	0.0219502	0.395546	0.957207	not_signif
ENSMUSG00000014198	Zfp385c	2.53903	-0.000406573	0.0221438	0.462951		not_signif
ENSMUSG00000014226	Cacybp	749.991	-0.00670012	0.023151	0.140009	0.841277	not_signif
ENSMUSG00000014232	Cluap1	335.175	0.00153819	0.0214944	0.76647	0.996115	not_signif
ENSMUSG00000014243	Zswim7	195.988	0.00141246	0.0219103	0.69394	0.99576	not_signif
ENSMUSG00000014245	Pigl	188.143	-0.0010605	0.0217543	0.801709	0.996115	not_signif
ENSMUSG00000014294	Ndufa2	2198.81	0.000772579	0.0209648	0.919806	0.997277	not_signif
ENSMUSG00000014301	Pam16	148.168	-0.00322387	0.0224517	0.0237202	0.578822	not_signif
ENSMUSG00000014303	Glis2	3727.93	-0.000501676	0.0214715	0.923883	0.997811	not_signif
ENSMUSG00000014313	Cox6c	5959.56	-0.00426441	0.0205256	0.612217	0.993461	not_signif
ENSMUSG00000014329	Bicc1	4150.25	-0.000818297	0.0213923	0.656024	0.995683	not_signif
ENSMUSG00000014349	Ube2z	1731.08	-0.00398703	0.0203854	0.660761	0.995683	not_signif
ENSMUSG00000014353	Tmem87b	1085.76	0.00161524	0.021369	0.772157	0.996115	not_signif
ENSMUSG00000014355	Anapc1	1821.55	-0.00303697	0.0217812	0.55987	0.990804	not_signif
ENSMUSG00000014361	Mertk	1278.47	0.135829	0.0801308	0.00247331	0.300998	not_signif
ENSMUSG00000014402	Tsg101	1146.5	0.00231629	0.0217413	0.635073	0.995252	not_signif
ENSMUSG00000014418	Hps5	1868.43	0.00389154	0.020661	0.6111	0.993461	not_signif
ENSMUSG00000014426	Map3k4	1369.19	-0.00149198	0.0211137	0.818362	0.996268	not_signif
ENSMUSG00000014444	Piezo1	1719.61	0.00882054	0.0236376	0.169921	0.866635	not_signif
ENSMUSG00000014453	Blk	3.55731	-0.00086477	0.0221614	0.174614		not_signif
ENSMUSG00000014470	Rnf166	368.186	0.00014	0.021621	0.971607	0.999436	not_signif
ENSMUSG00000014496	Ankrd28	1217.49	0.0108593	0.0253844	0.0598858	0.730055	not_signif
ENSMUSG00000014498	Ankrd52	1042.1	0.00293618	0.0211344	0.673444	0.99576	not_signif
ENSMUSG00000014503	Pkd2l2	27.163	-0.000436469	0.0221071	0.753331	0.996115	not_signif
ENSMUSG00000014504	Srp19	354.978	0.00138059	0.0214543	0.796352	0.996115	not_signif
ENSMUSG00000014542	Clec4f	4.0924	0.000149694	0.0221458	0.184063		not_signif
ENSMUSG00000014547	Wdfy2	637.747	-0.000171077	0.0213903	0.976265	0.999436	not_signif
ENSMUSG00000014550	Rbsn	874.575	-0.00265901	0.0220599	0.469964	0.975419	not_signif
ENSMUSG00000014551	Mrps25	543.854	0.00523662	0.0222048	0.370117	0.956591	not_signif
ENSMUSG00000014554	Dguok	221.444	-0.00485863	0.0223613	0.313683	0.943834	not_signif
ENSMUSG00000014592	Camta1	190.513	0.00439071	0.022666	0.0664735	0.743141	not_signif
ENSMUSG00000014599	Csf1	237.559	-0.00281499	0.0223252	0.142958	0.846044	not_signif
ENSMUSG00000014601	Strip1	990.521	-0.00497328	0.0223557	0.316179	0.943834	not_signif
ENSMUSG00000014602	Kif1a	17.3179	-0.00124636	0.0221582	0.342377		not_signif
ENSMUSG00000014606	Slc25a11	3457.97	0.00638085	0.020595	0.544001	0.988924	not_signif
ENSMUSG00000014609	Chrne	2.55821	-0.000232725	0.0221393	0.69019		not_signif
ENSMUSG00000014633	Cmc2	231.918	-0.000715786	0.0218443	0.844779	0.996268	not_signif
ENSMUSG00000014668	Chfr	405.09	-0.0143831	0.027847	0.048577	0.696823	not_signif
ENSMUSG00000014704	Hoxa2	11.3824	0.00157392	0.0221968	0.185905		not_signif
ENSMUSG00000014725	Adam28	13.6222	-9.49545e-05	0.0221101	0.938044		not_signif
ENSMUSG00000014748	Tex261	1975.12	0.00287532	0.0200155	0.746217	0.996115	not_signif
ENSMUSG00000014763	Fam120b	783.339	-0.00142679	0.021215	0.818883	0.996268	not_signif
ENSMUSG00000014767	Tbp	255.056	-0.181174	0.192027	0.00473004	0.382441	not_signif
ENSMUSG00000014769	Psmb1	2267.15	-0.00158705	0.0206527	0.839777	0.996268	not_signif
ENSMUSG00000014771	Pdcd2	253.246	0.00252494	0.0217168	0.621415	0.99473	not_signif
ENSMUSG00000014773	Dll1	168	-0.0011582	0.0219877	0.762457	0.996115	not_signif
ENSMUSG00000014776	Nol3	155.953	0.00269016	0.0221295	0.525277	0.98535	not_signif
ENSMUSG00000014778	Fhod1	260.679	0.00021091	0.0217576	0.986815	0.999436	not_signif
ENSMUSG00000014782	Plekhg4	1.50503	-0.000487987	0.0221496	0.22713		not_signif
ENSMUSG00000014786	Slc9a5	20.6931	-0.000513953	0.0221113	0.706509		not_signif
ENSMUSG00000014791	Elmo3	792.889	0.000658609	0.0210812	0.92075	0.997447	not_signif
ENSMUSG00000014813	Stc1	92.4828	0.0014853	0.0221095	0.497939	0.983719	not_signif
ENSMUSG00000014837	4931428F04Rik	48.6693	-0.000397275	0.022088	0.807988	0.996115	not_signif
ENSMUSG00000014846	Tppp3	35.7074	-0.00161492	0.0221593	0.367709	0.956065	not_signif
ENSMUSG00000014850	Msh3	539.334	0.000462161	0.0213676	0.932333	0.998833	not_signif
ENSMUSG00000014852	Adamts13	133.46	0.00144526	0.0220945	0.530846	0.98535	not_signif
ENSMUSG00000014856	Tmem208	725.807	0.00393707	0.0218016	0.496261	0.982788	not_signif
ENSMUSG00000014859	E2f4	573.769	-0.0034821	0.0218097	0.520018	0.984542	not_signif
ENSMUSG00000014867	Surf4	4504	-0.00210175	0.0208669	0.969092	0.999436	not_signif
ENSMUSG00000014873	Surf2	295.375	-0.0064821	0.0229604	0.178027	0.876001	not_signif
ENSMUSG00000014905	Dnajb9	680.134	-0.00329627	0.0221537	0.392274	0.957207	not_signif
ENSMUSG00000014907	Naf1	230.481	0.000119947	0.0216221	0.980123	0.999436	not_signif
ENSMUSG00000014932	Yes1	595.398	-0.00545168	0.0222656	0.347757	0.952139	not_signif
ENSMUSG00000014956	Ppp1cb	2854.83	0.0121268	0.0259878	0.0467376	0.694922	not_signif
ENSMUSG00000014959	Gorasp2	1860.56	-0.00220973	0.0210744	0.730037	0.996115	not_signif
ENSMUSG00000014980	Tsen15	188.536	0.00572464	0.0228093	0.17776	0.875418	not_signif
ENSMUSG00000015002	Efr3a	1737.06	0.0150685	0.026603	0.1134	0.809463	not_signif
ENSMUSG00000015013	Trappc2l	543.805	-0.0025595	0.0218699	0.567244	0.990804	not_signif
ENSMUSG00000015016	Acsf3	1643.7	-0.00871163	0.0225686	0.148976	0.8529	not_signif
ENSMUSG00000015023	Ddx19a	659.001	0.00707836	0.0227649	0.264827	0.923238	not_signif
ENSMUSG00000015027	Galns	4250.03	-0.0194425	0.0351317	0.0126977	0.502078	not_signif
ENSMUSG00000015053	Gata2	358.484	-0.00116141	0.0217819	0.77843	0.996115	not_signif
ENSMUSG00000015083	C8g	285.378	0.40954	0.107146	5.14219e-06	0.0122727	not_signif
ENSMUSG00000015085	Entpd2	228.25	-0.00482521	0.0225513	0.222065	0.908412	not_signif
ENSMUSG00000015087	Rabl6	1721	-0.00335465	0.021434	0.577682	0.992904	not_signif
ENSMUSG00000015090	Ptgds	147.749	0.00168049	0.0220822	0.521126	0.984542	not_signif
ENSMUSG00000015092	Edf1	2151.83	-0.00706477	0.0224245	0.343723	0.950705	not_signif
ENSMUSG00000015093	Clic3	111.53	-0.00416374	0.0224303	0.247995	0.916009	not_signif
ENSMUSG00000015094	Npdc1	582.649	-0.00739094	0.0232578	0.166919	0.866635	not_signif
ENSMUSG00000015095	Fbxw5	1816.01	-0.00743144	0.0222824	0.334611	0.947839	not_signif
ENSMUSG00000015112	Slc25a13	2787.05	0.000747306	0.0205748	0.94929	0.998833	not_signif
ENSMUSG00000015120	Ube2i	1159.23	-0.0101913	0.0226805	0.27964	0.929372	not_signif
ENSMUSG00000015126	Tsr3	217.236	-0.00195421	0.0217479	0.673835	0.99576	not_signif
ENSMUSG00000015127	Unkl	974.214	-0.00152416	0.0220403	0.585564	0.993043	not_signif
ENSMUSG00000015133	Lrrk1	575.577	0.00178565	0.0220512	0.544205	0.988924	not_signif
ENSMUSG00000015134	Aldh1a3	345.688	0.000447329	0.0221181	0.716733	0.99576	not_signif
ENSMUSG00000015143	Actn1	787.639	0.00567608	0.0225332	0.284345	0.934131	not_signif
ENSMUSG00000015149	Sirt2	1538.71	-0.00850413	0.0227617	0.276092	0.924883	not_signif
ENSMUSG00000015165	Hnrnpl	2322.84	0.00798822	0.0225694	0.229856	0.910371	not_signif
ENSMUSG00000015176	Nolc1	724.317	0.0061504	0.0218195	0.412444	0.962661	not_signif
ENSMUSG00000015189	Casd1	666.364	0.00382808	0.021906	0.478566	0.975419	not_signif
ENSMUSG00000015202	Cnksr3	465.604	0.00448208	0.0221041	0.399854	0.959033	not_signif
ENSMUSG00000015214	Mtmr1	639.157	0.00612857	0.0224935	0.298907	0.939329	not_signif
ENSMUSG00000015217	Hmgb3	728.185	-0.0108232	0.0249518	0.0987866	0.791909	not_signif
ENSMUSG00000015222	Map2	191.284	-0.000571855	0.0220276	0.807412	0.996115	not_signif
ENSMUSG00000015224	Cyp2j9	200.782	-0.000742877	0.0219306	0.814606	0.996268	not_signif
ENSMUSG00000015243	Abca1	994.416	-0.00345557	0.0223897	0.184908	0.8817	not_signif
ENSMUSG00000015247	Nipsnap3b	342.221	0.00142172	0.0215611	0.78937	0.996115	not_signif
ENSMUSG00000015289	Lage3	373.196	0.00145443	0.0215609	0.886273	0.996268	not_signif
ENSMUSG00000015290	Ubl4a	820.065	0.000162599	0.0207838	0.982546	0.999436	not_signif
ENSMUSG00000015291	Gdi1	1721.46	-0.00278039	0.0211691	0.635214	0.995252	not_signif
ENSMUSG00000015305	Sash1	1766.91	0.00131803	0.0212592	0.831106	0.996268	not_signif
ENSMUSG00000015312	Gadd45b	38.226	0.00173801	0.0221649	0.359284	0.955329	not_signif
ENSMUSG00000015314	Slamf6	4.21175	-0.000766906	0.0221589	0.125064		not_signif
ENSMUSG00000015316	Slamf1	14.4911	-0.000861912	0.0221315	0.507753		not_signif
ENSMUSG00000015335	Zdhhc12	236.175	-0.000391131	0.0217192	0.909875	0.997019	not_signif
ENSMUSG00000015337	Endog	383.34	0.0046458	0.0223122	0.336276	0.948325	not_signif
ENSMUSG00000015340	Cybb	158.307	-0.00285115	0.022175	0.376392	0.957207	not_signif
ENSMUSG00000015341	Golga7	971.06	0.0117915	0.0247941	0.141355	0.843409	not_signif
ENSMUSG00000015342	Xk	15.2709	0.000465538	0.0221166	0.712546		not_signif
ENSMUSG00000015354	Pcolce2	39.8628	-0.000998206	0.0221236	0.517782	0.984542	not_signif
ENSMUSG00000015355	Cd48	18.6357	-0.00203683	0.0222303	0.188874		not_signif
ENSMUSG00000015357	Clpx	3727.02	-0.00715256	0.0229595	0.205217	0.900599	not_signif
ENSMUSG00000015363	Trabd	1167.67	-0.00767108	0.0230299	0.230345	0.910371	not_signif
ENSMUSG00000015377	Dennd6b	133.278	0.000813775	0.0218388	0.837946	0.996268	not_signif
ENSMUSG00000015396	Cd83	33.5907	-0.00295518	0.0223704	0.0910432	0.776647	not_signif
ENSMUSG00000015401	Cltrn	24054.8	0.00499468	0.0210286	0.557485	0.99072	not_signif
ENSMUSG00000015405	Ace2	1639.79	0.00124263	0.0215248	0.813019	0.996115	not_signif
ENSMUSG00000015437	Gzmb	2.95349	-0.00048994	0.0221479	0.319498		not_signif
ENSMUSG00000015452	Ager	9.50189	0.000387069	0.0221248	0.715514		not_signif
ENSMUSG00000015461	Atf6b	888.907	-0.00266361	0.0212602	0.693205	0.99576	not_signif
ENSMUSG00000015467	Egfl8	25.3313	-0.00207276	0.0222359	0.178542	0.876001	not_signif
ENSMUSG00000015468	Notch4	382.621	0.00209157	0.0221341	0.424243	0.964261	not_signif
ENSMUSG00000015474	Ppt2	3499.8	0.00897465	0.0227208	0.269149	0.92381	not_signif
ENSMUSG00000015476	Prrt1	13.3502	0.000576362	0.0221152	0.669446		not_signif
ENSMUSG00000015478	Rnf5	1784.24	0.000300885	0.0208704	0.962797	0.999436	not_signif
ENSMUSG00000015484	Fam163a	287.383	-0.00184704	0.0220709	0.517324	0.984542	not_signif
ENSMUSG00000015488	Cacfd1	977.608	-0.00790245	0.0225195	0.310951	0.943834	not_signif
ENSMUSG00000015501	Hivep2	451.501	0.00112888	0.0216668	0.80837	0.996115	not_signif
ENSMUSG00000015522	Arnt	838.342	0.0275874	0.0502452	0.0154271	0.514356	not_signif
ENSMUSG00000015533	Itga2	46.3206	-7.46265e-05	0.0221051	0.953969	0.998884	not_signif
ENSMUSG00000015536	Mocs2	1567.11	0.00405563	0.0209702	0.604785	0.993461	not_signif
ENSMUSG00000015542	Nat9	433.137	0.00601331	0.0228506	0.186536	0.882736	not_signif
ENSMUSG00000015568	Lpl	28480.4	-5.89917e-05	0.0220344	0.975883	0.999436	not_signif
ENSMUSG00000015575	Atp6v0e	1782	-0.00115789	0.0207747	0.874372	0.996268	not_signif
ENSMUSG00000015597	Zfp318	851.125	0.00079487	0.0218097	0.83884	0.996268	not_signif
ENSMUSG00000015599	Ttbk1	337.774	-0.000368678	0.0217462	0.929253	0.997925	not_signif
ENSMUSG00000015605	Srf	471.459	-0.00468318	0.0219964	0.425181	0.964261	not_signif
ENSMUSG00000015619	Gata3	276.066	-0.00212989	0.0217518	0.653144	0.995683	not_signif
ENSMUSG00000015627	Gata5	22.7674	-0.000535396	0.0220992	0.730138	0.996115	not_signif
ENSMUSG00000015647	Lama5	1926.91	0.23942	0.0951511	0.000381391	0.100893	not_signif
ENSMUSG00000015652	Steap1	82.1263	0.00363243	0.0224269	0.172159	0.869241	not_signif
ENSMUSG00000015653	Steap2	2340.67	0.00124971	0.0212225	0.748563	0.996115	not_signif
ENSMUSG00000015656	Hspa8	53292.1	-0.00282584	0.0223332	0.13394	0.835834	not_signif
ENSMUSG00000015659	Serac1	98.413	0.00273685	0.0221034	0.436769	0.96828	not_signif
ENSMUSG00000015668	Pdzd11	634.931	0.00421648	0.021341	0.557489	0.99072	not_signif
ENSMUSG00000015671	Psma2	1972.47	-0.0329547	0.0517258	0.0303236	0.617452	not_signif
ENSMUSG00000015672	Mrpl32	491.34	0.000921444	0.0214622	0.886034	0.996268	not_signif
ENSMUSG00000015697	Setdb1	708.146	0.0131428	0.0262918	0.0820563	0.761233	not_signif
ENSMUSG00000015702	Anxa9	75.5438	0.00176774	0.0220611	0.535725	0.986533	not_signif
ENSMUSG00000015709	Arnt2	1265.66	-0.00193762	0.0215289	0.713608	0.99576	not_signif
ENSMUSG00000015711	Prune1	759.752	-0.00206229	0.0212544	0.773829	0.996115	not_signif
ENSMUSG00000015714	Cers2	4713.47	-0.00627567	0.0209003	0.477994	0.975419	not_signif
ENSMUSG00000015733	Capza2	2219.16	0.00915368	0.0215649	0.395841	0.957207	not_signif
ENSMUSG00000015745	Plekho1	151.529	0.000804801	0.0217923	0.839581	0.996268	not_signif
ENSMUSG00000015747	Vps45	336.815	0.00127201	0.0218816	0.729741	0.996115	not_signif
ENSMUSG00000015748	Prpf3	326.668	0.00325568	0.0222221	0.343529	0.950705	not_signif
ENSMUSG00000015749	Anp32e	1344.03	-0.00689138	0.0221972	0.349301	0.952916	not_signif
ENSMUSG00000015750	Aph1a	2490.52	0.00222164	0.0203729	0.788303	0.996115	not_signif
ENSMUSG00000015755	Tab2	2174.7	-0.0097857	0.0216598	0.316336	0.943834	not_signif
ENSMUSG00000015757	Ppil4	350.509	0.00144919	0.0216987	0.723884	0.996115	not_signif
ENSMUSG00000015759	Cnih1	1111.64	0.0113462	0.0250965	0.126881	0.823077	not_signif
ENSMUSG00000015766	Eps8	4301.24	0.0195263	0.0317564	0.0616564	0.735374	not_signif
ENSMUSG00000015776	Med22	1000.88	-0.000474251	0.0206303	0.886632	0.996268	not_signif
ENSMUSG00000015790	Surf1	739.448	0.000267378	0.0210154	0.972668	0.999436	not_signif
ENSMUSG00000015804	Med28	2087.32	0.00677128	0.0222828	0.352946	0.953345	not_signif
ENSMUSG00000015806	Qdpr	5456.3	-0.000224561	0.0200993	0.99526	0.999901	not_signif
ENSMUSG00000015812	Gnrh1	3.6965	-0.000884148	0.0221608	0.202049		not_signif
ENSMUSG00000015829	Tnr	1.19713	-0.000203792	0.0221442	0.457262		not_signif
ENSMUSG00000015837	Sqstm1	11200.8	-0.113384	0.0842426	0.0043207	0.375986	not_signif
ENSMUSG00000015839	Nfe2l2	1798.81	-0.00541056	0.021259	0.36898	0.956591	not_signif
ENSMUSG00000015843	Rxrg	13.7136	-0.00130166	0.022172	0.260599		not_signif
ENSMUSG00000015846	Rxra	4192.56	0.00690553	0.0222454	0.348523	0.952916	not_signif
ENSMUSG00000015850	Adamtsl4	76.8468	0.00160598	0.0221608	0.363188	0.955329	not_signif
ENSMUSG00000015852	Fcrls	13.1455	-0.00187853	0.0222332	0.10795		not_signif
ENSMUSG00000015854	Cd5l	4.37115	0.000270359	0.0221456	0.384399		not_signif
ENSMUSG00000015869	Prpsap1	900.894	-0.00914375	0.0222879	0.339557	0.949605	not_signif
ENSMUSG00000015879	Fam184b	6.11452	-0.00138229	0.0221898	0.140698		not_signif
ENSMUSG00000015880	Ncapg	9.19648	-0.0011173	0.0221639	0.262724		not_signif
ENSMUSG00000015882	Lcorl	251.08	-0.00284944	0.0220126	0.486925	0.979065	not_signif
ENSMUSG00000015889	Lta4h	839.074	-0.0131972	0.0259214	0.122044	0.821057	not_signif
ENSMUSG00000015890	Amdhd1	56.602	0.00103005	0.0221199	0.530311	0.98535	not_signif
ENSMUSG00000015932	Dstn	4963.98	0.0120767	0.0237091	0.218518	0.907081	not_signif
ENSMUSG00000015937	H2afy	1428.72	-0.00567691	0.0217223	0.393556	0.957207	not_signif
ENSMUSG00000015942	Gtf2ird2	172.194	-0.00105294	0.0218344	0.783526	0.996115	not_signif
ENSMUSG00000015943	Bola1	181.707	-0.00148408	0.0219224	0.675305	0.99576	not_signif
ENSMUSG00000015944	Castor2	3786.33	0.00689365	0.022966	0.283811	0.93359	not_signif
ENSMUSG00000015947	Fcgr1	23.3949	-0.00210693	0.0222647	0.0669813	0.744384	not_signif
ENSMUSG00000015950	Ncf1	36.5412	-0.00181394	0.0221634	0.365809	0.956015	not_signif
ENSMUSG00000015957	Wnt11	15.9705	-0.00156639	0.0222	0.159055		not_signif
ENSMUSG00000015961	Adss	1687.83	0.00220001	0.020519	0.785281	0.996115	not_signif
ENSMUSG00000015962	1700016C15Rik	395.777	0.00138221	0.0218812	0.711758	0.99576	not_signif
ENSMUSG00000015966	Il17rb	144.172	0.00508616	0.0225673	0.235427	0.910371	not_signif
ENSMUSG00000015968	Cacna1d	120.051	0.00130503	0.0220829	0.567922	0.990804	not_signif
ENSMUSG00000015970	Chdh	11597.5	0.00990544	0.023263	0.202151	0.899377	not_signif
ENSMUSG00000015971	Actr8	775.782	-0.00389047	0.0214309	0.562912	0.990804	not_signif
ENSMUSG00000015980	Lrrc27	29.4254	0.650384	0.308198	0.000887617	0.170152	not_signif
ENSMUSG00000015981	Stk32c	68.0384	0.00108694	0.0221171	0.529561	0.98535	not_signif
ENSMUSG00000015994	Fnta	1024.31	-0.0014609	0.0210412	0.838638	0.996268	not_signif
ENSMUSG00000016018	Mtrex	2042.77	-0.0193326	0.0353023	0.0125569	0.502078	not_signif
ENSMUSG00000016024	Lbp	106.087	0.0025981	0.0221568	0.399853	0.959033	not_signif
ENSMUSG00000016028	Celsr1	1051.15	0.00459724	0.0224039	0.224238	0.910051	not_signif
ENSMUSG00000016087	Fli1	103.127	-0.00461756	0.0225541	0.199439	0.895747	not_signif
ENSMUSG00000016128	Stard13	300.299	0.00240538	0.022133	0.419894	0.964261	not_signif
ENSMUSG00000016179	Camk1g	43.7212	-0.000129537	0.0220995	0.926063	0.997871	not_signif
ENSMUSG00000016181	Diexf	203.025	0.00304637	0.0221366	0.409589	0.96211	not_signif
ENSMUSG00000016194	Hsd11b1	2983.86	-0.00267768	0.0222874	0.197742	0.893474	not_signif
ENSMUSG00000016200	Syt14	531.471	0.00158306	0.0219426	0.661534	0.995683	not_signif
ENSMUSG00000016206	H2-M3	49.5305	0.00221087	0.0221419	0.41138	0.962531	not_signif
ENSMUSG00000016239	Lonrf3	93.3446	0.0020712	0.0221622	0.379374	0.957207	not_signif
ENSMUSG00000016252	Atp5e	3407.01	0.0177863	0.0307878	0.0639739	0.737736	not_signif
ENSMUSG00000016253	Nelfcd	654.133	-0.00322359	0.0213908	0.678543	0.99576	not_signif
ENSMUSG00000016255	Tubb1	2.09722	-0.000295835	0.0221449	0.437102		not_signif
ENSMUSG00000016256	Ctsz	2747.53	-0.0334311	0.0448494	0.0340053	0.647177	not_signif
ENSMUSG00000016257	Prelid3b	784.251	0.00755541	0.0226778	0.279561	0.929372	not_signif
ENSMUSG00000016262	Sertad4	47.2119	-0.000890826	0.0221132	0.576628	0.992757	not_signif
ENSMUSG00000016283	H2-M2	3.10228	-0.000383745	0.022141	0.546354		not_signif
ENSMUSG00000016308	Ube2a	583.75	0.00187659	0.0213524	0.7642	0.996115	not_signif
ENSMUSG00000016319	Slc25a5	20438.6	0.00221695	0.0196396	0.872088	0.996268	not_signif
ENSMUSG00000016344	Ppdpf	721.268	-0.00466022	0.021178	0.572456	0.992237	not_signif
ENSMUSG00000016356	Col20a1	20.094	-0.000651196	0.0221337	0.535132		not_signif
ENSMUSG00000016382	Pls3	1274.77	-0.00460871	0.0213786	0.52748	0.98535	not_signif
ENSMUSG00000016386	Mpped2	221.576	-0.00381941	0.0224339	0.193433	0.889558	not_signif
ENSMUSG00000016409	Nkap	302.355	-0.00389593	0.0225296	0.0969996	0.789445	not_signif
ENSMUSG00000016427	Ndufa1	2357.21	-0.0226231	0.0354211	0.0411633	0.669702	not_signif
ENSMUSG00000016458	Wt1	172.462	0.00620261	0.0231746	0.120676	0.821057	not_signif
ENSMUSG00000016477	E2f3	168.039	-0.00324092	0.0223538	0.19559	0.891725	not_signif
ENSMUSG00000016481	Cr1l	1071.18	0.00288032	0.0214052	0.646552	0.995683	not_signif
ENSMUSG00000016487	Ppfibp1	1846.87	0.00962539	0.0244696	0.089461	0.774791	not_signif
ENSMUSG00000016493	Cd46	23.3808	-0.000381114	0.0221134	0.760597	0.996115	not_signif
ENSMUSG00000016494	Cd34	679.199	-0.000224363	0.020843	0.984912	0.999436	not_signif
ENSMUSG00000016495	Plgrkt	294.072	-0.0040865	0.0221396	0.394018	0.957207	not_signif
ENSMUSG00000016496	Cd274	104.319	-0.00287127	0.0222231	0.32532	0.945493	not_signif
ENSMUSG00000016498	Pdcd1lg2	1.12426	-6.8003e-05	0.0221433	0.821274		not_signif
ENSMUSG00000016503	Gtf3a	646.686	0.00260161	0.0213376	0.67659	0.99576	not_signif
ENSMUSG00000016510	Mtif3	829.444	-0.00748984	0.0229109	0.242444	0.914142	not_signif
ENSMUSG00000016520	Lnx2	424.787	0.00827096	0.0237322	0.121586	0.821057	not_signif
ENSMUSG00000016526	Dyrk3	43.2346	-0.00426646	0.0226452	0.0570952	0.720021	not_signif
ENSMUSG00000016528	Mapkapk2	2603.45	-0.00370129	0.0200643	0.717636	0.99576	not_signif
ENSMUSG00000016534	Lamp2	18106	0.000955713	0.0203202	0.900928	0.997019	not_signif
ENSMUSG00000016541	Atxn10	1549.81	-0.000842938	0.0200953	0.919752	0.997277	not_signif
ENSMUSG00000016552	Foxred2	295.171	-5.02317e-05	0.0218257	0.968461	0.999436	not_signif
ENSMUSG00000016554	Eif3d	1661.36	-0.00702186	0.0211977	0.401303	0.959033	not_signif
ENSMUSG00000016559	H3f3b	3698.11	0.00492418	0.0216835	0.392771	0.957207	not_signif
ENSMUSG00000016619	Nup50	1293.7	0.00163617	0.0215537	0.756391	0.996115	not_signif
ENSMUSG00000016624	Phf21b	35.6512	-0.00203333	0.0222553	0.0735624	0.751047	not_signif
ENSMUSG00000016637	Ift27	162.045	-0.000518683	0.0218446	0.885362	0.996268	not_signif
ENSMUSG00000016664	Pacsin2	4408.74	0.0133201	0.0246136	0.177661	0.875418	not_signif
ENSMUSG00000016756	Cmah	1591.44	0.00906776	0.0238874	0.143897	0.846674	not_signif
ENSMUSG00000016757	Ttll12	574.432	-0.010893	0.0252346	0.0731224	0.751047	not_signif
ENSMUSG00000016758	Bik	207.486	-0.0013674	0.0219672	0.669457	0.99576	not_signif
ENSMUSG00000016763	Scube1	33.405	-0.00313351	0.0223926	0.101447	0.796568	not_signif
ENSMUSG00000016831	Tox4	1082.19	-0.00148242	0.0217338	0.740998	0.996115	not_signif
ENSMUSG00000016833	Mrps18c	393.676	-0.00591817	0.0223162	0.333567	0.947669	not_signif
ENSMUSG00000016918	Sulf1	130.904	-0.00121373	0.0217946	0.767788	0.996115	not_signif
ENSMUSG00000016921	Srsf6	1761.79	0.000889537	0.0207941	0.90587	0.997019	not_signif
ENSMUSG00000016933	Plcg1	949.464	0.000603249	0.0216779	0.824848	0.996268	not_signif
ENSMUSG00000016940	Kctd2	781.501	-0.0108435	0.0251879	0.0780078	0.757408	not_signif
ENSMUSG00000016942	Tmprss6	23.7338	0.000314996	0.0221479	0.125035	0.821057	not_signif
ENSMUSG00000016946	Kctd5	254.138	-0.00166384	0.0217577	0.708778	0.99576	not_signif
ENSMUSG00000016984	Etaa1	193.777	-0.0045348	0.0224727	0.242744	0.914489	not_signif
ENSMUSG00000016995	Matn4	27.187	-0.000735374	0.0220851	0.690091	0.99576	not_signif
ENSMUSG00000017002	Slpi	45.2425	0.00122265	0.0221102	0.527441	0.98535	not_signif
ENSMUSG00000017009	Sdc4	6451.4	-0.00613217	0.0216909	0.610291	0.993461	not_signif
ENSMUSG00000017057	Il13ra1	1521.84	-0.0120324	0.0261522	0.0982523	0.791663	not_signif
ENSMUSG00000017119	Nbr1	5339.06	0.000534235	0.0202332	0.916507	0.997277	not_signif
ENSMUSG00000017132	Cyth1	511.622	-0.00488537	0.0219377	0.427987	0.96482	not_signif
ENSMUSG00000017144	Rnd3	185.182	0.00714271	0.0233989	0.105841	0.803625	not_signif
ENSMUSG00000017146	Brca1	28.649	-0.00289151	0.0223855	0.0335135	0.642439	not_signif
ENSMUSG00000017167	Cntnap1	67.4646	-0.00088153	0.0220261	0.724184	0.996115	not_signif
ENSMUSG00000017176	Nt5c3b	122.163	-0.000769047	0.0218453	0.836609	0.996268	not_signif
ENSMUSG00000017188	Coa3	1210.12	-0.00196621	0.021812	0.651908	0.995683	not_signif
ENSMUSG00000017195	Zpbp2	1.04677	0.00027215	0.0221458	0.31289		not_signif
ENSMUSG00000017210	Med24	914.814	0.00423332	0.0219082	0.459696	0.974461	not_signif
ENSMUSG00000017221	Psmd3	3341	-0.0745843	0.0942984	0.00903945	0.436368	not_signif
ENSMUSG00000017264	Exosc10	794.831	-0.00552827	0.0217846	0.441661	0.968939	not_signif
ENSMUSG00000017286	Glod4	1100.57	-0.00543563	0.0205964	0.543729	0.988924	not_signif
ENSMUSG00000017288	Vps53	1234.26	-0.00263385	0.0204342	0.764666	0.996115	not_signif
ENSMUSG00000017291	Taok1	1450.85	0.0187043	0.032041	0.0392795	0.660165	not_signif
ENSMUSG00000017299	Dnttip1	300.046	-0.00266057	0.0218245	0.577227	0.992904	not_signif
ENSMUSG00000017300	Tnnc2	2.11438	-0.000824464	0.0221669	0.00257576		not_signif
ENSMUSG00000017307	Acot8	379.389	-0.00334092	0.0217428	0.544858	0.988924	not_signif
ENSMUSG00000017309	Cd300lg	612.486	0.0048496	0.0223551	0.322213	0.944993	not_signif
ENSMUSG00000017314	Mpp2	94.0879	0.000924753	0.0220438	0.698264	0.99576	not_signif
ENSMUSG00000017344	Vtn	122.91	0.00057997	0.0221551	0.0480015	0.696352	not_signif
ENSMUSG00000017376	Nlk	430.045	0.00600779	0.0228182	0.198315	0.893499	not_signif
ENSMUSG00000017386	Traf4	1494.63	-0.00328463	0.0216381	0.579038	0.992904	not_signif
ENSMUSG00000017390	Aldoc	296.31	0.000584232	0.0219649	0.839974	0.996268	not_signif
ENSMUSG00000017400	Stac2	1.89787	-0.000913406	0.0221684	0.0572291		not_signif
ENSMUSG00000017404	Rpl19	6905.58	0.0115044	0.0228028	0.260302	0.922664	not_signif
ENSMUSG00000017405	Nek8	262.434	0.000262385	0.0217436	0.920952	0.997497	not_signif
ENSMUSG00000017412	Cacnb4	213.255	0.000374692	0.0220985	0.804684	0.996115	not_signif
ENSMUSG00000017417	Plxdc1	10.5944	-0.00233667	0.0223101	0.0133619		not_signif
ENSMUSG00000017418	Arl5b	306.167	9.18374e-05	0.0218484	0.978647	0.999436	not_signif
ENSMUSG00000017421	Zfp207	1474.68	-0.00797939	0.0228786	0.267554	0.923238	not_signif
ENSMUSG00000017428	Psmd11	2127.36	-0.00974701	0.0238474	0.182354	0.881244	not_signif
ENSMUSG00000017446	C1qtnf1	313.41	-0.00110793	0.0218035	0.798008	0.996115	not_signif
ENSMUSG00000017453	Pipox	6944.1	-0.00789601	0.0230979	0.227821	0.910371	not_signif
ENSMUSG00000017466	Timp2	1341.76	-0.0046537	0.0221846	0.295997	0.937538	not_signif
ENSMUSG00000017478	Zc3h18	1148.32	0.00995173	0.0230605	0.431403	0.966492	not_signif
ENSMUSG00000017485	Top2b	1298.6	0.000394011	0.02183	0.915328	0.997277	not_signif
ENSMUSG00000017491	Rarb	152.753	-0.00503194	0.0227651	0.111854	0.807352	not_signif
ENSMUSG00000017493	Igfbp4	14741.1	0.00564077	0.0227322	0.20127	0.897328	not_signif
ENSMUSG00000017499	Cdc6	9.76916	-0.00145654	0.0221844	0.221556		not_signif
ENSMUSG00000017548	Suz12	975.877	0.00445141	0.0219718	0.437325	0.96828	not_signif
ENSMUSG00000017550	Atad5	41.6008	-0.000937079	0.0220885	0.627084	0.995252	not_signif
ENSMUSG00000017561	Crlf3	223.318	0.00152788	0.021713	0.740824	0.996115	not_signif
ENSMUSG00000017607	Tns4	19.4064	0.0013559	0.0221792	0.218468		not_signif
ENSMUSG00000017615	Tnfaip1	1383.58	-0.00149139	0.0196166	0.907316	0.997019	not_signif
ENSMUSG00000017631	Abr	1768.11	0.00818659	0.0232255	0.210858	0.904731	not_signif
ENSMUSG00000017639	Rab11fip4	1735.75	-0.00445175	0.022336	0.350058	0.952916	not_signif
ENSMUSG00000017652	Cd40	30.515	0.00135655	0.0221078	0.514565	0.984542	not_signif
ENSMUSG00000017664	Slc35c2	765.582	-0.00530713	0.0212142	0.508039	0.984423	not_signif
ENSMUSG00000017667	Zfp334	57.7398	-0.000347157	0.022003	0.88947	0.996268	not_signif
ENSMUSG00000017670	Elmo2	778.367	-0.000913437	0.0211416	0.873918	0.996268	not_signif
ENSMUSG00000017677	Wsb1	612.085	0.13803	0.136829	0.00511635	0.391934	not_signif
ENSMUSG00000017679	Ttpal	465.139	0.000863895	0.021675	0.698981	0.99576	not_signif
ENSMUSG00000017686	Rhot1	1226.62	0.00728227	0.021505	0.391084	0.957207	not_signif
ENSMUSG00000017688	Hnf4g	163.289	-0.0012902	0.0220722	0.584357	0.993043	not_signif
ENSMUSG00000017692	Rhbdl3	55.9709	0.0037399	0.0224253	0.191568	0.887352	not_signif
ENSMUSG00000017697	Ada	41.202	0.000673247	0.0220673	0.739424	0.996115	not_signif
ENSMUSG00000017707	Serinc3	13167.4	0.00205228	0.0217626	0.659952	0.995683	not_signif
ENSMUSG00000017713	Tha1	188.374	-0.000891091	0.0216912	0.841636	0.996268	not_signif
ENSMUSG00000017715	Pgs1	647.522	-0.0129273	0.0268519	0.0429398	0.674688	not_signif
ENSMUSG00000017716	Birc5	20.2642	-0.00211059	0.0222648	0.074999		not_signif
ENSMUSG00000017718	Afmid	1840.65	0.0133793	0.0267901	0.0636313	0.737736	not_signif
ENSMUSG00000017721	Pigt	1965.64	-0.0192185	0.0304863	0.0681802	0.745846	not_signif
ENSMUSG00000017723	Wfdc2	1304.28	-0.00193405	0.0213366	0.751754	0.996115	not_signif
ENSMUSG00000017724	Etv4	10.9972	-6.64195e-05	0.0221227	0.945063		not_signif
ENSMUSG00000017734	Dbndd2	227.32	0.000133521	0.0220917	0.936668	0.998833	not_signif
ENSMUSG00000017737	Mmp9	22.0621	0.000108258	0.0221132	0.929047		not_signif
ENSMUSG00000017740	Slc12a5	36.4483	-0.00151532	0.0222046	0.0889941	0.774424	not_signif
ENSMUSG00000017747	Ghdc	1067.81	-0.00908191	0.0233785	0.209204	0.90393	not_signif
ENSMUSG00000017754	Pltp	212.91	-0.00365458	0.0222419	0.339032	0.949605	not_signif
ENSMUSG00000017756	Slc12a7	4107.01	0.00196723	0.0210403	0.554999	0.990555	not_signif
ENSMUSG00000017760	Ctsa	6426.41	-0.033409	0.0614281	0.0197739	0.54888	not_signif
ENSMUSG00000017764	Zswim1	259.638	6.219e-05	0.0216808	0.98054	0.999436	not_signif
ENSMUSG00000017765	Slc12a4	444.539	0.00531805	0.0221225	0.367198	0.956065	not_signif
ENSMUSG00000017774	Myo1c	3732.39	0.0259647	0.0421005	0.030976	0.623804	not_signif
ENSMUSG00000017776	Crk	3102.51	0.0164208	0.0271757	0.0713883	0.751047	not_signif
ENSMUSG00000017778	Cox7c	3841.89	-0.00779531	0.0222418	0.323856	0.944999	not_signif
ENSMUSG00000017781	Pitpna	1814.87	0.00244631	0.0198594	0.786272	0.996115	not_signif
ENSMUSG00000017801	Mlx	1083.32	0.00595037	0.0227115	0.227384	0.910371	not_signif
ENSMUSG00000017802	Retreg3	1962.16	-0.00050784	0.0198277	0.953269	0.998884	not_signif
ENSMUSG00000017817	Jph2	54.496	-6.2586e-05	0.022006	0.978746	0.999436	not_signif
ENSMUSG00000017830	Dhx58	43.0745	-0.000952549	0.0220838	0.634692	0.995252	not_signif
ENSMUSG00000017831	Rab5a	1158.93	0.00371363	0.0211812	0.584672	0.993043	not_signif
ENSMUSG00000017837	Nkiras2	564.833	-0.00501619	0.0218702	0.406476	0.961204	not_signif
ENSMUSG00000017843	Ppp2r5c	1522.19	-0.00911762	0.0215722	0.255203	0.919679	not_signif
ENSMUSG00000017858	Ift52	917.772	-0.0102609	0.0235038	0.217327	0.907081	not_signif
ENSMUSG00000017861	Mybl2	18.181	0.00127798	0.0221722	0.247314		not_signif
ENSMUSG00000017868	Sgk2	3728.37	0.00512965	0.0224363	0.295672	0.936957	not_signif
ENSMUSG00000017897	Eya2	44.5292	0.000345319	0.0220734	0.849838	0.996268	not_signif
ENSMUSG00000017929	B4galt5	3919.08	-0.00460715	0.0226756	0.10371	0.801825	not_signif
ENSMUSG00000017943	Gdap1l1	2.0318	9.50133e-05	0.0221394	0.854988		not_signif
ENSMUSG00000017950	Hnf4a	20536.8	-0.0155806	0.0279951	0.0772232	0.756679	not_signif
ENSMUSG00000017969	Ptgis	85.919	0.00128619	0.022087	0.564593	0.990804	not_signif
ENSMUSG00000017978	Cadps2	298.574	0.000581891	0.0215554	0.906845	0.997019	not_signif
ENSMUSG00000017999	Ddx27	631.883	-0.00351702	0.0216302	0.626079	0.995252	not_signif
ENSMUSG00000018001	Cyth3	528.18	0.00396343	0.0223969	0.247821	0.916009	not_signif
ENSMUSG00000018008	Cyth4	109.149	-0.00161301	0.0220923	0.522161	0.984542	not_signif
ENSMUSG00000018012	Rac3	37.1137	-0.00209145	0.0221819	0.339597	0.949605	not_signif
ENSMUSG00000018040	Rrp7a	1110.59	-0.000232346	0.021517	0.964017	0.999436	not_signif
ENSMUSG00000018042	Cyb5r3	3817.21	0.0054824	0.0213013	0.846713	0.996268	not_signif
ENSMUSG00000018068	Ints2	1234.48	0.00584851	0.0230909	0.0475	0.695553	not_signif
ENSMUSG00000018076	Med13l	882.754	0.00359466	0.0216151	0.556551	0.990555	not_signif
ENSMUSG00000018102	Hist1h2bc	2581.05	0.000579882	0.0211651	0.927234	0.997871	not_signif
ENSMUSG00000018126	Baiap2l2	836.787	0.0252291	0.044239	0.0176548	0.542644	not_signif
ENSMUSG00000018143	Mafk	546.101	0.00267992	0.0220164	0.501243	0.9844	not_signif
ENSMUSG00000018160	Med1	867.401	0.0150616	0.0284422	0.0423686	0.671206	not_signif
ENSMUSG00000018166	Erbb3	2716.03	0.000878229	0.0219338	0.879205	0.996268	not_signif
ENSMUSG00000018167	Stard3	572.139	-0.000255253	0.0209742	0.822851	0.996268	not_signif
ENSMUSG00000018168	Ikzf3	10.2224	0.000389571	0.022125	0.711222		not_signif
ENSMUSG00000018169	Mfng	94.6899	-0.00172012	0.0220633	0.537387	0.987433	not_signif
ENSMUSG00000018171	Vmp1	2422.16	-0.00582354	0.0220081	0.401556	0.959033	not_signif
ENSMUSG00000018189	Uchl5	440.335	-0.00815429	0.0233793	0.17758	0.875418	not_signif
ENSMUSG00000018196	Glrx2	665.24	0.0105317	0.0254061	0.0333524	0.64121	not_signif
ENSMUSG00000018199	Ro60	477.865	0.00381838	0.0222723	0.316461	0.943834	not_signif
ENSMUSG00000018209	Stk4	824.128	-0.00669168	0.0221787	0.370285	0.956591	not_signif
ENSMUSG00000018211	Wfdc15b	1961.36	0.0111596	0.0255316	0.130533	0.828292	not_signif
ENSMUSG00000018217	Pmp22	323.894	-0.0193452	0.0348026	0.0133517	0.502078	not_signif
ENSMUSG00000018238	Gdf9	3.47346	0.000112517	0.022139	0.831467		not_signif
ENSMUSG00000018239	Zcchc10	66.5967	-0.00223883	0.0221317	0.422701	0.964261	not_signif
ENSMUSG00000018286	Psmb6	2192.26	-0.00344074	0.0207812	0.65734	0.995683	not_signif
ENSMUSG00000018287	Spag7	729.691	-0.00916529	0.0235162	0.196267	0.892104	not_signif
ENSMUSG00000018293	Pfn1	2625.25	0.00773528	0.0212802	0.4012	0.959033	not_signif
ENSMUSG00000018322	Tomm34	347.072	-0.0130095	0.0267818	0.053527	0.717052	not_signif
ENSMUSG00000018326	Ywhab	4575.01	0.0102733	0.0196269	0.353275	0.953345	not_signif
ENSMUSG00000018334	Ksr1	116.364	-0.00459072	0.0226497	0.12248	0.821057	not_signif
ENSMUSG00000018339	Gpx3	405009	-0.00280429	0.0206666	0.720933	0.99576	not_signif
ENSMUSG00000018340	Anxa6	1479.89	-0.00306728	0.0215106	0.609634	0.993461	not_signif
ENSMUSG00000018341	Il12rb2	2.50182	-0.000889596	0.0221642	0.130483		not_signif
ENSMUSG00000018347	Zkscan6	155.822	-0.000702677	0.0217205	0.86955	0.996268	not_signif
ENSMUSG00000018362	Kpna2	595.866	-0.00230476	0.0215952	0.669432	0.99576	not_signif
ENSMUSG00000018363	Smurf2	1441.43	-0.000922478	0.0211829	0.895267	0.996921	not_signif
ENSMUSG00000018372	Cep95	125.63	-0.00520675	0.0227695	0.136263	0.837378	not_signif
ENSMUSG00000018377	Vezf1	1097.47	9.23433e-05	0.0209414	0.958009	0.998884	not_signif
ENSMUSG00000018378	Cuedc1	295.934	0.00508717	0.0225827	0.227785	0.910371	not_signif
ENSMUSG00000018379	Srsf1	2053.52	0.0126146	0.024331	0.156156	0.856094	not_signif
ENSMUSG00000018381	Abi3	95.23	0.00092545	0.0221255	0.506503	0.984423	not_signif
ENSMUSG00000018387	Shroom1	61.969	0.000485092	0.0220265	0.807216	0.996115	not_signif
ENSMUSG00000018395	Kif3a	358.293	-0.000389199	0.0213812	0.948043	0.998833	not_signif
ENSMUSG00000018398	Sept8	489.138	-0.00389324	0.021889	0.547528	0.989365	not_signif
ENSMUSG00000018401	Mtmr4	1885.02	-0.00527112	0.0224275	0.302453	0.941493	not_signif
ENSMUSG00000018405	Mrm1	153.818	-0.00467404	0.022633	0.150134	0.8529	not_signif
ENSMUSG00000018411	Mapt	4109.04	-0.00124585	0.0213737	0.860108	0.996268	not_signif
ENSMUSG00000018412	Kansl1	1143.3	0.00242145	0.0216418	0.649646	0.995683	not_signif
ENSMUSG00000018415	Gid4	969.016	-0.00393845	0.0215504	0.543778	0.988924	not_signif
ENSMUSG00000018417	Myo1b	303.282	0.00312614	0.0222968	0.258095	0.921837	not_signif
ENSMUSG00000018425	Dhx40	1333.9	0.00313998	0.0216682	0.581471	0.992904	not_signif
ENSMUSG00000018427	Ypel2	404.244	-0.00693091	0.0235571	0.0274984	0.603186	not_signif
ENSMUSG00000018428	Akap1	2429.3	-0.000712466	0.0212801	0.90373	0.997019	not_signif
ENSMUSG00000018433	Nol11	462.269	0.00236603	0.0220339	0.507107	0.984423	not_signif
ENSMUSG00000018442	Derl2	805.234	0.00226518	0.0217511	0.635292	0.995252	not_signif
ENSMUSG00000018446	C1qbp	1574.85	-0.00951102	0.0230123	0.23637	0.910371	not_signif
ENSMUSG00000018449	Rpain	255.133	0.000992387	0.0217731	0.810216	0.996115	not_signif
ENSMUSG00000018451	6330403K07Rik	2.77917	0.00068892	0.0221537	0.235169		not_signif
ENSMUSG00000018459	Slc13a3	15406.1	-0.00783451	0.0238985	0.0401706	0.665001	not_signif
ENSMUSG00000018470	Kcnab3	17.7572	0.000531886	0.0220949	0.743308		not_signif
ENSMUSG00000018474	Chd3	11925.3	0.00185297	0.0213626	0.904555	0.997019	not_signif
ENSMUSG00000018476	Kdm6b	699.721	0.00209816	0.0217454	0.62904	0.995252	not_signif
ENSMUSG00000018481	Appbp2	1192.01	0.00231219	0.0209978	0.753043	0.996115	not_signif
ENSMUSG00000018486	Wnt9b	104.662	-0.000827062	0.0220629	0.680215	0.99576	not_signif
ENSMUSG00000018500	Adora2b	40.3068	-0.00183846	0.0221637	0.366328	0.956015	not_signif
ENSMUSG00000018501	Ncor1	5069.54	0.00270145	0.0212818	0.67589	0.99576	not_signif
ENSMUSG00000018507	Trpv2	32.409	-0.00228916	0.0222192	0.278206	0.928314	not_signif
ENSMUSG00000018509	Cenpv	264.797	-0.0109169	0.0255474	0.0959512	0.787517	not_signif
ENSMUSG00000018537	Pcgf2	283.48	-0.00227273	0.021807	0.662937	0.99576	not_signif
ENSMUSG00000018541	Cwc25	293.55	0.00487456	0.0220329	0.416553	0.96415	not_signif
ENSMUSG00000018547	Pip4k2b	465.817	0.000177083	0.0215019	0.973166	0.999436	not_signif
ENSMUSG00000018548	Trim37	747.107	-0.0110427	0.0258637	0.0200356	0.550958	not_signif
ENSMUSG00000018554	Ybx2	160.114	0.00207097	0.0221936	0.310689	0.943834	not_signif
ENSMUSG00000018559	Ctdnep1	1168.94	-0.0186097	0.0313477	0.0442018	0.686362	not_signif
ENSMUSG00000018565	Elp5	564.815	0.0167087	0.030167	0.0424233	0.671212	not_signif
ENSMUSG00000018566	Slc2a4	747.873	-0.000107756	0.0212961	0.967877	0.999436	not_signif
ENSMUSG00000018567	Gabarap	5661.46	-0.00131606	0.0192798	0.889674	0.996268	not_signif
ENSMUSG00000018569	Cldn7	270.073	-0.00068184	0.0218039	0.8599	0.996268	not_signif
ENSMUSG00000018570	2810408A11Rik	26.9911	0.000359195	0.0220931	0.815503	0.996268	not_signif
ENSMUSG00000018572	Phf23	553.612	-0.00443986	0.022311	0.322979	0.944999	not_signif
ENSMUSG00000018574	Acadvl	6932.78	-0.0198606	0.034608	0.0444044	0.686362	not_signif
ENSMUSG00000018581	Dnah11	37.1106	-0.000890485	0.0221045	0.602095	0.993461	not_signif
ENSMUSG00000018583	G3bp1	2489.69	-0.00341949	0.0214614	0.592684	0.993461	not_signif
ENSMUSG00000018585	Atox1	1601.28	-0.0176899	0.0292804	0.0836517	0.764918	not_signif
ENSMUSG00000018593	Sparc	2913.86	-0.0070436	0.0233093	0.158779	0.86085	not_signif
ENSMUSG00000018599	Mief2	237.325	0.00239593	0.0220204	0.512038	0.984542	not_signif
ENSMUSG00000018604	Tbx3	144.16	0.00244971	0.0222057	0.323194	0.944999	not_signif
ENSMUSG00000018623	Mmp7	1.66813	-0.000442625	0.0221462	0.376801		not_signif
ENSMUSG00000018648	Dusp14	249.793	0.00133644	0.0219239	0.698953	0.99576	not_signif
ENSMUSG00000018651	Tada2a	145.313	-0.0010119	0.0218412	0.787149	0.996115	not_signif
ENSMUSG00000018654	Ikzf1	75.2133	-0.000616977	0.022081	0.736375	0.996115	not_signif
ENSMUSG00000018659	Pnpo	1570.89	0.00126089	0.0212524	0.83568	0.996268	not_signif
ENSMUSG00000018661	Cog1	781.929	0.000160562	0.0213998	0.977388	0.999436	not_signif
ENSMUSG00000018666	Cbx1	711.988	0.00165802	0.0211629	0.796886	0.996115	not_signif
ENSMUSG00000018669	Cdk5rap3	990.473	-0.00887052	0.0233443	0.200525	0.896064	not_signif
ENSMUSG00000018672	Copz2	270.523	-0.00702786	0.0230438	0.196651	0.892381	not_signif
ENSMUSG00000018677	Slc25a39	13952.9	0.000341333	0.021	0.685131	0.99576	not_signif
ENSMUSG00000018678	Sp2	270.538	0.000666684	0.0217975	0.864933	0.996268	not_signif
ENSMUSG00000018697	Aatf	361.168	-0.00481742	0.0222766	0.342369	0.950705	not_signif
ENSMUSG00000018698	Lhx1	404.376	-0.000922132	0.0216919	0.833476	0.996268	not_signif
ENSMUSG00000018707	Dync1h1	8051.61	0.000549988	0.0211977	0.977117	0.999436	not_signif
ENSMUSG00000018727	Cpsf4l	41.2652	0.00110861	0.0220591	0.638345	0.995252	not_signif
ENSMUSG00000018733	Pex12	296.837	0.00358416	0.0222436	0.337167	0.949028	not_signif
ENSMUSG00000018736	Ndel1	2219.55	0.0143093	0.0275639	0.829244	0.996268	not_signif
ENSMUSG00000018740	Slc25a35	378.736	0.00281784	0.0217712	0.572152	0.992237	not_signif
ENSMUSG00000018750	Zbtb4	1174.09	0.00381787	0.0213413	0.582575	0.992904	not_signif
ENSMUSG00000018752	Tnfsfm13	88.144	0.000517682	0.0220525	0.806794	0.996115	not_signif
ENSMUSG00000018761	Mpdu1	1162.27	-3.44874e-05	0.0199505	0.995371	0.999901	not_signif
ENSMUSG00000018765	Fxr2	1198.69	0.000223337	0.0200379	0.979398	0.999436	not_signif
ENSMUSG00000018770	Atp5g3	11018.9	0.00163512	0.0193313	0.917663	0.997277	not_signif
ENSMUSG00000018774	Cd68	59.3691	-0.00599416	0.0232195	0.0193673	0.546947	not_signif
ENSMUSG00000018796	Acsl1	6657.16	-0.203216	0.067727	0.000104449	0.0422598	not_signif
ENSMUSG00000018800	Abca5	369.66	0.00108149	0.0217175	0.807206	0.996115	not_signif
ENSMUSG00000018809	Smyd4	248.591	-0.00197785	0.0218386	0.645775	0.995683	not_signif
ENSMUSG00000018819	Lsp1	134.188	-0.00432323	0.0226359	0.0801833	0.760472	not_signif
ENSMUSG00000018820	Zfyve27	628.017	-0.00604935	0.0226433	0.257346	0.921837	not_signif
ENSMUSG00000018821	Avpi1	197.195	0.00489441	0.0224868	0.261178	0.922664	not_signif
ENSMUSG00000018822	Sfrp5	22.3778	-0.00225719	0.0222602	0.15271		not_signif
ENSMUSG00000018830	Myh11	864.888	-0.000244829	0.0217598	0.95086	0.998884	not_signif
ENSMUSG00000018841	Rad51d	399.534	-0.0133139	0.0272774	0.0383485	0.658285	not_signif
ENSMUSG00000018844	Fndc8	1.70123	7.80048e-05	0.0221405	0.867649		not_signif
ENSMUSG00000018845	Unc45b	103.952	-0.000990948	0.0220829	0.624997	0.995252	not_signif
ENSMUSG00000018846	Pank3	2228.86	0.00441241	0.0215318	0.519516	0.984542	not_signif
ENSMUSG00000018848	Rars	945.279	0.00123848	0.0209333	0.858463	0.996268	not_signif
ENSMUSG00000018849	Wwc1	4958.25	0.00340571	0.0216985	0.55348	0.990555	not_signif
ENSMUSG00000018858	Mrpl58	693.183	0.00745178	0.0223001	0.327268	0.945691	not_signif
ENSMUSG00000018861	Fdxr	191.601	-0.00458846	0.0224071	0.282662	0.932255	not_signif
ENSMUSG00000018862	Otop3	4.49239	0.000368366	0.0221352	0.647284		not_signif
ENSMUSG00000018865	Sult4a1	3.45454	-0.00107031	0.0221753	0.0856014		not_signif
ENSMUSG00000018882	Mrpl45	887.965	-0.00342534	0.0211195	0.725268	0.996115	not_signif
ENSMUSG00000018899	Irf1	266.231	-0.00620822	0.023146	0.0831524	0.763259	not_signif
ENSMUSG00000018900	Slc22a5	5414.31	-0.00900303	0.0237922	0.164684	0.865984	not_signif
ENSMUSG00000018906	P4ha2	548.457	-0.00374026	0.0222135	0.358543	0.954792	not_signif
ENSMUSG00000018909	Arrb1	2290.12	-0.00690843	0.0227248	0.257658	0.921837	not_signif
ENSMUSG00000018920	Cxcl16	906.335	0.0118982	0.0257085	0.0828384	0.761434	not_signif
ENSMUSG00000018921	Pelp1	448.404	-0.000274443	0.021366	0.960418	0.999436	not_signif
ENSMUSG00000018923	Med11	280.539	0.00794891	0.0234108	0.169999	0.866635	not_signif
ENSMUSG00000018924	Alox15	5.36299	-0.000224818	0.0221399	0.684528		not_signif
ENSMUSG00000018927	Ccl6	87.8868	0.00244889	0.0222308	0.27637	0.92545	not_signif
ENSMUSG00000018930	Ccl4	4.33997	-0.000627856	0.0221483	0.35		not_signif
ENSMUSG00000018931	Natd1	823.514	-0.0101191	0.0246744	0.0882462	0.773514	not_signif
ENSMUSG00000018932	Map2k3	997.277	-0.00177262	0.0204328	0.824788	0.996268	not_signif
ENSMUSG00000018965	Ywhah	1465.62	-0.00020411	0.0213326	0.973132	0.999436	not_signif
ENSMUSG00000018974	Sart3	512.809	0.000951469	0.0211197	0.882725	0.996268	not_signif
ENSMUSG00000018983	E2f2	104.484	-0.000581557	0.0220907	0.729837	0.996115	not_signif
ENSMUSG00000018986	Slfn3	24.0146	-0.000200633	0.0221336	0.788734	0.996115	not_signif
ENSMUSG00000018995	Nars2	333.501	0.00569032	0.0227835	0.185917	0.88267	not_signif
ENSMUSG00000018999	Slc35b4	2893.01	-0.0012984	0.0210875	0.828961	0.996268	not_signif
ENSMUSG00000019027	Dnah1	6.19031	-0.000158043	0.0221385	0.774685		not_signif
ENSMUSG00000019039	Dalrd3	1379.97	0.00146833	0.021478	0.83591	0.996268	not_signif
ENSMUSG00000019054	Fis1	1857.76	0.00521277	0.0213469	0.773341	0.996115	not_signif
ENSMUSG00000019055	Plod1	1023	-0.00373893	0.0219246	0.444139	0.970051	not_signif
ENSMUSG00000019066	Rab3d	337.018	-0.00547876	0.0226779	0.215598	0.907081	not_signif
ENSMUSG00000019080	Mfsd3	155.247	-0.000462126	0.0218793	0.891802	0.996268	not_signif
ENSMUSG00000019082	Slc25a22	548.226	0.000710805	0.021945	0.817199	0.996268	not_signif
ENSMUSG00000019087	Atp6ap1	5109.17	-0.0219466	0.0321028	0.0683187	0.745846	not_signif
ENSMUSG00000019088	Dnase1l1	174.578	-0.0021268	0.0219276	0.587195	0.993043	not_signif
ENSMUSG00000019102	Aldh3a1	18.8747	0.000850429	0.022131	0.515355		not_signif
ENSMUSG00000019122	Ccl9	42.2502	0.000782302	0.0221446	0.418214	0.964261	not_signif
ENSMUSG00000019124	Scrn1	91.6019	0.000969629	0.0221159	0.552977	0.990555	not_signif
ENSMUSG00000019132	BC005537	4533.88	-0.00900613	0.0223865	0.271165	0.92381	not_signif
ENSMUSG00000019139	Isyna1	741.224	0.00141717	0.0216305	0.758013	0.996115	not_signif
ENSMUSG00000019143	Hars2	617.591	-0.00288722	0.0218973	0.534272	0.986064	not_signif
ENSMUSG00000019158	Tmem160	270.783	0.000303341	0.021631	0.946523	0.998833	not_signif
ENSMUSG00000019173	Rab5c	6116.91	-0.00083841	0.0202702	0.925659	0.997871	not_signif
ENSMUSG00000019178	Styxl1	3.2224	-0.000164397	0.0221374	0.789216		not_signif
ENSMUSG00000019179	Mdh2	9455.41	-0.0134769	0.0248336	0.166068	0.866635	not_signif
ENSMUSG00000019188	H13	2496.63	-0.00702455	0.0227345	0.26074	0.922664	not_signif
ENSMUSG00000019189	Rnf145	3030.76	-0.165889	0.0505538	3.98042e-05	0.0376064	not_signif
ENSMUSG00000019194	Scn1b	130.088	-4.71162e-05	0.0219544	0.985208	0.999436	not_signif
ENSMUSG00000019210	Atp6v1e1	4953.29	-0.0286541	0.038774	0.0532261	0.717052	not_signif
ENSMUSG00000019214	Chtf18	14.1787	0.000175534	0.0221264	0.850933		not_signif
ENSMUSG00000019232	Etnppl	329.457	0.00299835	0.0223194	0.204911	0.90037	not_signif
ENSMUSG00000019235	Rps6kl1	5.30943	-0.00080702	0.0221528	0.312266		not_signif
ENSMUSG00000019254	Ppp1r12c	661.42	-0.0152782	0.0291629	0.0302421	0.617452	not_signif
ENSMUSG00000019256	Ahr	140.279	0.000165884	0.0218079	0.965831	0.999436	not_signif
ENSMUSG00000019261	Map1s	235.231	-0.00175958	0.021956	0.618449	0.993584	not_signif
ENSMUSG00000019278	Dpep1	3554.88	-0.0033156	0.0220983	0.424018	0.964261	not_signif
ENSMUSG00000019295	Tmem129	558.797	0.00287642	0.0218176	0.562367	0.990804	not_signif
ENSMUSG00000019297	Nop9	439.752	-0.00228114	0.0217252	0.641819	0.995683	not_signif
ENSMUSG00000019301	Hsd17b1	4.0529	-0.000210889	0.0221338	0.779109		not_signif
ENSMUSG00000019302	Atp6v0a1	1439.76	-0.00101047	0.0212067	0.869507	0.996268	not_signif
ENSMUSG00000019303	Psmc3ip	46.7652	-0.000338114	0.0220311	0.948159	0.998833	not_signif
ENSMUSG00000019312	Grb7	2053.7	-0.131817	0.0584571	0.000856887	0.166677	not_signif
ENSMUSG00000019320	Noxo1	24.8659	-0.00134501	0.0221392	0.434795	0.96828	not_signif
ENSMUSG00000019326	Aoc3	308.295	-0.00293194	0.0222586	0.284205	0.934131	not_signif
ENSMUSG00000019338	Zfp687	523.587	0.00243772	0.021665	0.640436	0.995491	not_signif
ENSMUSG00000019359	Gdpd2	3.24012	-0.000542833	0.0221496	0.277001		not_signif
ENSMUSG00000019362	D8Ertd738e	1206.22	-0.00284855	0.0207011	0.725268	0.996115	not_signif
ENSMUSG00000019368	Sec14l4	37.0235	0.0032085	0.0224658	0.00479357	0.382441	not_signif
ENSMUSG00000019370	Calm3	4663.42	-0.00856352	0.0213533	0.357555	0.954273	not_signif
ENSMUSG00000019373	Cops3	992.683	0.00706877	0.0217885	0.387728	0.957207	not_signif
ENSMUSG00000019428	Fkbp8	3411.65	-0.00436967	0.021129	0.538565	0.988049	not_signif
ENSMUSG00000019432	Ddx39b	1610.91	0.00753808	0.0225469	0.294222	0.936957	not_signif
ENSMUSG00000019433	Gipc1	802.479	-0.00911524	0.0234468	0.21768	0.907081	not_signif
ENSMUSG00000019437	Tlcd1	674.402	-0.00371331	0.0221709	0.389022	0.957207	not_signif
ENSMUSG00000019461	Plscr3	322.031	0.00527793	0.0226068	0.23093	0.910371	not_signif
ENSMUSG00000019464	Ptger1	266.922	0.000290965	0.0219811	0.908396	0.997019	not_signif
ENSMUSG00000019467	Arhgef25	85.2937	-0.00388011	0.0223964	0.237773	0.910371	not_signif
ENSMUSG00000019470	Xab2	639.615	-0.0025269	0.02083	0.720171	0.99576	not_signif
ENSMUSG00000019471	Cdc37	2362.12	-0.00490705	0.0210967	0.553524	0.990555	not_signif
ENSMUSG00000019478	Rab4a	606.372	-0.00546628	0.0220208	0.408112	0.961204	not_signif
ENSMUSG00000019487	Trip10	470.393	-0.000259823	0.0213613	0.96146	0.999436	not_signif
ENSMUSG00000019494	Cops6	1974.49	0.000279141	0.0201601	0.963842	0.999436	not_signif
ENSMUSG00000019505	Ubb	23733.2	-0.00845058	0.022818	0.438729	0.968514	not_signif
ENSMUSG00000019518	Ap4m1	362.447	-0.00240028	0.0218167	0.604447	0.993461	not_signif
ENSMUSG00000019528	Gyg	556.247	-0.0045043	0.0215768	0.463079	0.974864	not_signif
ENSMUSG00000019539	Rcn3	291.691	-0.00930693	0.0247104	0.0272592	0.602447	not_signif
ENSMUSG00000019558	Slc6a8	5303.45	0.000658049	0.0205753	0.930819	0.998478	not_signif
ENSMUSG00000019564	Arid3a	201.184	2.14583e-05	0.0218854	0.994924	0.999901	not_signif
ENSMUSG00000019577	Pdk4	568.633	-0.00208257	0.022172	0.344899	0.950869	not_signif
ENSMUSG00000019578	Ubxn6	1139.81	-0.00493335	0.0206867	0.567847	0.990804	not_signif
ENSMUSG00000019579	Mydgf	947.406	0.00383276	0.0217635	0.483258	0.976654	not_signif
ENSMUSG00000019590	Cyb561	1285.47	-0.00543231	0.0223554	0.31553	0.943834	not_signif
ENSMUSG00000019647	Sema6a	319.778	-0.00289672	0.0221218	0.41954	0.964261	not_signif
ENSMUSG00000019659	Ccdc12	570.891	-0.00581403	0.0220349	0.388501	0.957207	not_signif
ENSMUSG00000019689	Fmc1	536.443	0.00842884	0.0233904	0.191605	0.887352	not_signif
ENSMUSG00000019699	Akt3	176.594	0.0099032	0.0250495	0.0281575	0.60736	not_signif
ENSMUSG00000019710	Mrpl24	1331.02	-0.0018397	0.0206436	0.808233	0.996115	not_signif
ENSMUSG00000019715	Gle1	1029.83	-0.00211842	0.0217207	0.897886	0.996921	not_signif
ENSMUSG00000019718	L3hypdh	380.357	-0.0102889	0.0246981	0.102902	0.799694	not_signif
ENSMUSG00000019726	Lyst	469.03	0.0060464	0.0232894	0.00539291	0.391934	not_signif
ENSMUSG00000019731	Slc35e1	1602.41	-0.00129025	0.0200246	0.855218	0.996268	not_signif
ENSMUSG00000019732	Calr3	33.0458	0.000447106	0.0220644	0.819449	0.996268	not_signif
ENSMUSG00000019734	Tmc4	792.546	-0.00308002	0.0217933	0.55271	0.990555	not_signif
ENSMUSG00000019737	Syne4	594.312	-0.00445286	0.0223974	0.275632	0.924883	not_signif
ENSMUSG00000019738	Polr2i	436.933	0.000437773	0.021601	0.927103	0.997871	not_signif
ENSMUSG00000019756	Prl8a1	73.0144	-0.00167633	0.0220462	0.561704	0.990804	not_signif
ENSMUSG00000019761	Krt10	119.479	0.00180032	0.0220948	0.492443	0.981991	not_signif
ENSMUSG00000019762	Iyd	1330.78	0.00231381	0.0215476	0.71724	0.99576	not_signif
ENSMUSG00000019763	Rmnd1	1188.02	0.0012721	0.0217289	0.827591	0.996268	not_signif
ENSMUSG00000019767	Ccdc170	45.3604	-0.000688109	0.0221073	0.652241	0.995683	not_signif
ENSMUSG00000019768	Esr1	365.804	-0.00798106	0.0239938	0.0347424	0.648149	not_signif
ENSMUSG00000019773	Fbxo5	23.6836	0.00126336	0.0221243	0.485375	0.978624	not_signif
ENSMUSG00000019774	Mtrf1l	158.707	-0.00262887	0.0222271	0.299651	0.940106	not_signif
ENSMUSG00000019777	Hdac2	934.896	-0.00295788	0.0206259	0.709102	0.99576	not_signif
ENSMUSG00000019779	Frk	315.113	-0.00127742	0.0218103	0.751665	0.996115	not_signif
ENSMUSG00000019782	Rwdd1	615.249	0.00116975	0.0210457	0.860924	0.996268	not_signif
ENSMUSG00000019787	Trdn	15.7457	-0.000509469	0.0221348	0.578392		not_signif
ENSMUSG00000019789	Hey2	25.0546	0.00109305	0.022125	0.502918	0.984422	not_signif
ENSMUSG00000019790	Stxbp5	779.975	-0.0115616	0.0258104	0.441288	0.968939	not_signif
ENSMUSG00000019791	Hint3	372.711	0.00193928	0.0214372	0.725697	0.996115	not_signif
ENSMUSG00000019792	Trmt11	138.273	-0.000134175	0.0217488	0.954827	0.998884	not_signif
ENSMUSG00000019794	Katna1	441.476	0.00209562	0.021673	0.677267	0.99576	not_signif
ENSMUSG00000019795	Pcmt1	1136.23	0.000701657	0.0205115	0.92854	0.997871	not_signif
ENSMUSG00000019796	Lrp11	382.889	-0.00656961	0.0229002	0.208941	0.903341	not_signif
ENSMUSG00000019797	1700021F05Rik	508.352	0.00505633	0.0219554	0.421703	0.964261	not_signif
ENSMUSG00000019802	Sec63	2201.99	-0.00295306	0.021371	0.657169	0.995683	not_signif
ENSMUSG00000019804	Snx3	2410.52	0.00489907	0.0216923	0.470169	0.975419	not_signif
ENSMUSG00000019806	Aig1	740.271	-0.0189619	0.0314776	0.0550013	0.717052	not_signif
ENSMUSG00000019808	Adat2	74.7707	-0.000264845	0.021998	0.91615	0.997277	not_signif
ENSMUSG00000019809	Pex3	658.724	0.00087715	0.020888	0.890276	0.996268	not_signif
ENSMUSG00000019810	Fuca2	12931.1	-0.0100752	0.0246744	0.0899514	0.775809	not_signif
ENSMUSG00000019813	Cep57l1	64.5747	-0.00121623	0.022051	0.625183	0.995252	not_signif
ENSMUSG00000019814	Ltv1	411.734	-0.00341591	0.0220284	0.446458	0.970732	not_signif
ENSMUSG00000019817	Plagl1	155.62	0.000696176	0.0220514	0.751443	0.996115	not_signif
ENSMUSG00000019818	Cd164	6825.23	0.0269623	0.0301903	0.0524441	0.713121	not_signif
ENSMUSG00000019820	Utrn	1608.8	0.00481417	0.0226527	0.156453	0.856094	not_signif
ENSMUSG00000019822	Smpd2	1451.97	-0.00932531	0.0241557	0.155199	0.856094	not_signif
ENSMUSG00000019823	Mical1	70.3181	-0.00151059	0.0219941	0.627832	0.995252	not_signif
ENSMUSG00000019826	Zbtb24	409.138	-0.0052041	0.0224525	0.30723	0.943834	not_signif
ENSMUSG00000019831	Wasf1	51.3872	-0.00194779	0.0221542	0.390536	0.957207	not_signif
ENSMUSG00000019832	Rab32	253.194	-0.00380016	0.0220908	0.410574	0.962531	not_signif
ENSMUSG00000019836	Amd-ps4	2.4136	-0.000274074	0.022142	0.586624		not_signif
ENSMUSG00000019837	Gtf3c6	836.666	0.0027673	0.0218858	0.548818	0.98937	not_signif
ENSMUSG00000019838	Slc16a10	1405.21	0.0055748	0.0217847	0.403973	0.96012	not_signif
ENSMUSG00000019841	Rev3l	656.803	0.00866295	0.0241276	0.0718354	0.751047	not_signif
ENSMUSG00000019842	Traf3ip2	137.165	0.00284404	0.0221511	0.397165	0.957409	not_signif
ENSMUSG00000019843	Fyn	186.568	0.00267002	0.0221357	0.412328	0.96256	not_signif
ENSMUSG00000019845	Tube1	14.8191	-0.000436946	0.0221226	0.694964		not_signif
ENSMUSG00000019846	Lama4	232.348	-0.00105774	0.0219593	0.731233	0.996115	not_signif
ENSMUSG00000019848	Popdc3	1.82441	-0.000637426	0.0221561	0.084363		not_signif
ENSMUSG00000019849	Prep	823.639	0.00800317	0.0223263	0.316321	0.943834	not_signif
ENSMUSG00000019850	Tnfaip3	131.539	-0.00227291	0.0221032	0.454529	0.972357	not_signif
ENSMUSG00000019851	Perp	1255.24	0.0258187	0.0358795	0.0482948	0.696823	not_signif
ENSMUSG00000019852	Arfgef3	152.928	0.00491156	0.0227328	0.115253	0.813906	not_signif
ENSMUSG00000019853	Hebp2	46.3494	0.00497826	0.022867	0.0264964	0.602447	not_signif
ENSMUSG00000019854	Reps1	589.518	-0.00391519	0.0219322	0.464312	0.974893	not_signif
ENSMUSG00000019856	Fam184a	286.591	-0.0031264	0.022127	0.386185	0.957207	not_signif
ENSMUSG00000019857	Asf1a	258.548	0.00271137	0.0218686	0.558239	0.99072	not_signif
ENSMUSG00000019861	Gopc	1146.17	-0.00243569	0.0213475	0.695191	0.99576	not_signif
ENSMUSG00000019863	Qrsl1	277.531	-0.00300667	0.0220213	0.473969	0.975419	not_signif
ENSMUSG00000019864	Rtn4ip1	1180.64	-0.00302624	0.0212726	0.653119	0.995683	not_signif
ENSMUSG00000019865	Nmbr	1.1218	0.000412743	0.022147	0.330723		not_signif
ENSMUSG00000019866	Crybg1	760.794	-0.00495781	0.022529	0.307982	0.943834	not_signif
ENSMUSG00000019868	Vta1	515.319	0.00227838	0.021214	0.455705	0.972508	not_signif
ENSMUSG00000019872	Smpdl3a	9868.79	-0.00659198	0.022018	0.199817	0.895925	not_signif
ENSMUSG00000019873	Reep3	2221.52	0.00701156	0.0222188	0.332087	0.947669	not_signif
ENSMUSG00000019874	Fabp7	144.549	-0.0030046	0.0222487	0.303481	0.941493	not_signif
ENSMUSG00000019876	Pkib	25.7661	-0.000350085	0.0221098	0.785256	0.996115	not_signif
ENSMUSG00000019877	Serinc1	4889.3	0.00432999	0.0209449	0.586112	0.993043	not_signif
ENSMUSG00000019878	Hsf2	264.64	0.000305554	0.0216926	0.940934	0.998833	not_signif
ENSMUSG00000019880	Rspo3	22.7046	-0.000153113	0.0221007	0.913549	0.997277	not_signif
ENSMUSG00000019883	Echdc1	1359.38	0.00329789	0.0211301	0.644098	0.995683	not_signif
ENSMUSG00000019888	Mgat4c	8.76098	-0.000210129	0.0221323	0.790263		not_signif
ENSMUSG00000019889	Ptprk	3744.48	-0.00187581	0.0209511	0.776442	0.996115	not_signif
ENSMUSG00000019891	Dcbld1	507.718	0.00265712	0.021713	0.599013	0.993461	not_signif
ENSMUSG00000019892	Lrriq1	10.9545	-0.000480801	0.0221342	0.595745		not_signif
ENSMUSG00000019893	Ros1	23.0957	-0.000568259	0.0221251	0.624667	0.995252	not_signif
ENSMUSG00000019894	Slc6a15	643.422	-0.00112037	0.0220409	0.640196	0.995437	not_signif
ENSMUSG00000019897	Ccdc59	212.71	0.00670589	0.023135	0.146564	0.851384	not_signif
ENSMUSG00000019899	Lama2	418.959	0.00486466	0.022569	0.219864	0.907094	not_signif
ENSMUSG00000019906	Lin7a	37.9242	0.000638051	0.0221008	0.690552	0.99576	not_signif
ENSMUSG00000019907	Ppp1r12a	829.557	-0.00299942	0.0217193	0.555847	0.990555	not_signif
ENSMUSG00000019913	Sim1	322.181	-0.00101805	0.0217466	0.786138	0.996115	not_signif
ENSMUSG00000019916	P4ha1	1388.09	-0.00181459	0.0220383	0.584398	0.993043	not_signif
ENSMUSG00000019917	Sept10	234.88	-0.00515644	0.0225767	0.235206	0.910371	not_signif
ENSMUSG00000019920	Lims1	909.594	0.00616325	0.0215859	0.473335	0.975419	not_signif
ENSMUSG00000019923	Zwint	1810.23	-0.0103328	0.0241974	0.156233	0.856094	not_signif
ENSMUSG00000019927	Ube2d1	356.836	0.00241389	0.0221197	0.433512	0.967284	not_signif
ENSMUSG00000019929	Dcn	1033.42	0.00186725	0.0218451	0.488718	0.97958	not_signif
ENSMUSG00000019933	Mrln	3.21529	-0.000249748	0.0221396	0.667946		not_signif
ENSMUSG00000019935	Slc17a8	5.45648	0.00114528	0.0221729	0.183023		not_signif
ENSMUSG00000019936	Epyc	3.20628	-0.000339356	0.0221408	0.573637		not_signif
ENSMUSG00000019942	Cdk1	32.0786	-0.00264388	0.0223607	0.00724093	0.423141	not_signif
ENSMUSG00000019943	Atp2b1	1612.12	0.00908653	0.0236623	0.210986	0.904731	not_signif
ENSMUSG00000019944	Rhobtb1	1412.87	-0.00317617	0.0223377	0.155952	0.856094	not_signif
ENSMUSG00000019945	Cabcoco1	246.464	-0.00112392	0.0219022	0.746153	0.996115	not_signif
ENSMUSG00000019947	Arid5b	873.91	0.00198751	0.0213773	0.748964	0.996115	not_signif
ENSMUSG00000019948	Actr6	129.873	-0.00102009	0.0219554	0.742303	0.996115	not_signif
ENSMUSG00000019951	Uhrf1bp1l	2355.52	0.00132081	0.0214666	0.808782	0.996115	not_signif
ENSMUSG00000019952	Poc1b	246.231	0.00211882	0.0217887	0.644146	0.995683	not_signif
ENSMUSG00000019960	Dusp6	859.912	-0.00405519	0.0223563	0.282338	0.932255	not_signif
ENSMUSG00000019961	Tmpo	971.44	0.00209599	0.0215114	0.713475	0.99576	not_signif
ENSMUSG00000019966	Kitl	367.069	-0.00285929	0.022001	0.492406	0.981991	not_signif
ENSMUSG00000019969	Psen1	2153.4	0.0007864	0.0214308	0.941826	0.998833	not_signif
[truncated: 15,249 more rows]
